# Supplementary material for: The imprinted Phlda2 gene modulates a major endocrine compartment of the placenta to regulate placental demands for maternal resources
Source: Dev Biol. 2016 Jan 1;409(1):251–60. doi: 10.1016/j.ydbio.2015.10.015 (PMC4684229; doi:10.1016/j.ydbio.2015.10.015)
Supplement: Supplementary file 1 — Supplementary material [file mmc1.xlsx]

## Sheet: Phlda2 2X
6554	17491941	aldehyde dehydrogenase family 1, subfamily A3	Aldh1a3	ENSMUSG00000015134	-1.79442	1.79442	3.46877	Down	7.75062	-19.8006	1.89792e-07	0.00294265	6.9798
4791	17391623	carboxypeptidase X 1 (M14 family)	Cpxm1	ENSMUSG00000027408	-1.66913	1.66913	3.18024	Down	7.94085	-18.2653	3.32337e-07	0.00294265	6.64131
4295	17366746	microRNA 669k	Mir669k	NA	-0.930613	0.930613	1.90609	Down	7.92144	-18.0859	3.55866e-07	0.00294265	6.59827
3339	17313811	fibulin 1	Fbln1	ENSMUSG00000006369	-0.794611	0.794611	1.73461	Down	10.6349	-16.1896	7.65341e-07	0.00527383	6.09143
2757	17286198	Prolactin family 2, subfamily c, member 1	Prl2c1	ENSMUSG00000062551	-0.935423	0.935423	1.91245	Down	8.39099	-15.759	9.21617e-07	0.00544347	5.96165
2869	17291500	prolactin family 7, subfamily c, member 1	Prl7c1	ENSMUSG00000060738	-2.05143	2.05143	4.14517	Down	6.94145	-14.4935	1.63847e-06	0.00605963	5.54349
2107	17251091	myosin, heavy polypeptide 4, skeletal muscle	Myh4	ENSMUSG00000057003	-1.09776	1.09776	2.14022	Down	6.28918	-14.1411	1.93949e-06	0.00605963	5.41638
1554	17222211	sema domain, immunoglobulin domain (Ig), transmembrane domain (TM) and short cytoplasmic domain, (semaphorin) 4C	Sema4c	ENSMUSG00000026121	-0.778661	0.778661	1.71554	Down	9.1886	-14.0981	1.98038e-06	0.00605963	5.40051
3182	17306143	angiogenin, ribonuclease A family, member 4	Ang4	ENSMUSG00000060615	-1.10917	1.10917	2.15722	Down	6.53795	-13.6218	2.5051e-06	0.00605963	5.2197
4329	17366814	microRNA 669k	Mir669k	NA	-0.763968	0.763968	1.69815	Down	9.30608	-13.519	2.63813e-06	0.00605963	5.17939
4347	17366850	microRNA 669k	Mir669k	NA	-0.763968	0.763968	1.69815	Down	9.30608	-13.519	2.63813e-06	0.00605963	5.17939
3857	17342890	colipase, pancreatic	Clps	ENSMUSG00000024225	-0.849038	0.849038	1.8013	Down	7.08069	-12.6075	4.24412e-06	0.00741365	4.80056
2077	17249611	procollagen-proline, 2-oxoglutarate 4-dioxygenase (proline 4-hydroxylase), alpha II polypeptide	P4ha2	ENSMUSG00000018906	-0.703019	0.703019	1.62791	Down	8.15852	-12.437	4.65531e-06	0.00741365	4.72517
6821	17506904	cDNA sequence BC021891	BC021891	ENSMUSG00000031853	-0.928864	0.928864	1.90378	Down	6.89255	-12.3653	4.84142e-06	0.00741365	4.69304
1672	17229466	hydroxysteroid (17-beta) dehydrogenase 7	Hsd17b7	ENSMUSG00000026675	-1.50557	1.50557	2.83937	Down	8.45298	-11.9641	6.05384e-06	0.00794898	4.50808
5970	17460023	solute carrier family 4, sodium bicarbonate cotransporter, member 5	Slc4a5	ENSMUSG00000068323	-1.19328	1.19328	2.28672	Down	7.45217	-11.7203	6.95784e-06	0.00837529	4.39134
4318	17366792	microRNA 669j	Mir669j	NA	-0.715769	0.715769	1.64236	Down	10.6186	-11.616	7.39083e-06	0.00837529	4.34035
4750	17390106	phospholipase A2, group IVD	Pla2g4d	ENSMUSG00000070719	-1.87525	1.87525	3.66865	Down	7.1188	-11.5988	7.46527e-06	0.00837529	4.33186
4286	17366722	microRNA 669e	Mir669e	NA	-0.70606	0.70606	1.63134	Down	7.84694	-11.5919	7.49512e-06	0.00837529	4.32848
3218	17307526	guanylate cyclase 1, soluble, beta 2	Gucy1b2	ENSMUSG00000021933	-0.595354	0.595354	1.51084	Down	6.32208	-11.2616	9.10712e-06	0.0089997	4.1623
4324	17366804	microRNA 669j	Mir669j	NA	-0.704874	0.704874	1.63	Down	10.6196	-11.1818	9.55342e-06	0.0089997	4.12116
4342	17366840	microRNA 669j	Mir669j	NA	-0.704874	0.704874	1.63	Down	10.6196	-11.1818	9.55342e-06	0.0089997	4.12116
5875	17455307	caudal type homeobox 2	Cdx2	ENSMUSG00000029646	-0.784467	0.784467	1.72246	Down	7.66345	-11.1058	1.00018e-05	0.0089997	4.08159
5793	17450121	placenta-specific 8	Plac8	ENSMUSG00000029322	-1.44751	1.44751	2.72737	Down	9.89006	-10.9998	1.06675e-05	0.00900098	4.0258
6300	17478745	ATPase, class V, type 10A	Atp10a	ENSMUSG00000025324	-0.786185	0.786185	1.72451	Down	8.12438	-10.8785	1.14917e-05	0.00928186	3.96107
4465	17372013	predicted gene 13704	Gm13704	ENSMUSG00000086544	-0.703728	0.703728	1.62871	Down	6.41896	-10.7563	1.23958e-05	0.00928186	3.89489
7241	17531001	sema domain, immunoglobulin domain (Ig), short basic domain, secreted, (semaphorin) 3F	Sema3f	ENSMUSG00000034684	-0.780179	0.780179	1.71734	Down	10.6076	-10.7182	1.26942e-05	0.00928186	3.87404
6452	17486948	carcinoembryonic antigen-related cell adhesion molecule 15	Ceacam15	ENSMUSG00000078795	-2.15494	2.15494	4.45352	Down	7.28809	-10.7083	1.2773e-05	0.00928186	3.86861
2867	17291451	prolactin family 8, subfamily a, member 1	Prl8a1	ENSMUSG00000019756	-1.05426	1.05426	2.07665	Down	8.99701	-10.7053	1.27964e-05	0.00928186	3.86701
4246	17364665	slit homolog 1 (Drosophila)	Slit1	ENSMUSG00000025020	-1.37394	1.37394	2.59177	Down	9.92588	-10.6628	1.31419e-05	0.00936811	3.84361
2300	17262065	cytoplasmic FMR1 interacting protein 2	Cyfip2	ENSMUSG00000020340	-1.12348	1.12348	2.17872	Down	8.63843	-10.5632	1.39933e-05	0.00960256	3.78832
7148	17525224	a disintegrin-like and metallopeptidase (reprolysin type) with thrombospondin type 1 motif, 15	Adamts15	ENSMUSG00000033453	-1.18858	1.18858	2.27929	Down	8.23055	-10.5437	1.41675e-05	0.00960256	3.7774
2930	17294797	RIKEN cDNA 4833422C13 gene	4833422C13Rik	ENSMUSG00000074782	-0.950896	0.950896	1.93307	Down	7.37198	-10.4287	1.52446e-05	0.00984826	3.71255
4687	17386052	sodium channel, voltage-gated, type IX, alpha	Scn9a	ENSMUSG00000075316	-1.65258	1.65258	3.14395	Down	6.94734	-10.3905	1.56228e-05	0.00989162	3.6908
4358	17366874	microRNA 669k	Mir669k	NA	-0.755983	0.755983	1.68878	Down	9.48897	-10.294	1.66262e-05	0.0102599	3.63541
4751	17390131	phospholipase A2, group IVF	Pla2g4f	ENSMUSG00000046971	-0.745136	0.745136	1.67613	Down	6.85623	-10.1926	1.77602e-05	0.010642	3.57648
2986	17297537	plasminogen activator, urokinase	Plau	ENSMUSG00000021822	-0.469628	0.469628	1.38475	Down	8.54714	-10.0544	1.94501e-05	0.0108244	3.49494
6375	17482133	transmembrane channel-like gene family 5	Tmc5	ENSMUSG00000030650	-0.822844	0.822844	1.76889	Down	7.75284	-10.0401	1.96355e-05	0.0108244	3.4864
4826	17394063	adenosine deaminase	Ada	ENSMUSG00000017697	-1.36303	1.36303	2.57225	Down	10.1166	-9.96459	2.06457e-05	0.0108835	3.44119
1719	17231366	pleckstrin homology domain containing, family G (with RhoGef domain) member 1	Plekhg1	ENSMUSG00000040624	-0.477395	0.477395	1.39223	Down	9.07488	-9.90756	2.1448e-05	0.0110846	3.40675
4301	17366758	microRNA 669k	Mir669k	NA	-0.716022	0.716022	1.64265	Down	9.64195	-9.66332	2.53079e-05	0.0121669	3.25644
4323	17366802	microRNA 669k	Mir669k	NA	-0.716022	0.716022	1.64265	Down	9.64195	-9.66332	2.53079e-05	0.0121669	3.25644
4341	17366838	microRNA 669k	Mir669k	NA	-0.716022	0.716022	1.64265	Down	9.64195	-9.66332	2.53079e-05	0.0121669	3.25644
3683	17332695	T cell lymphoma invasion and metastasis 2	Tiam2	ENSMUSG00000023800	-0.784976	0.784976	1.72306	Down	6.25067	-9.63455	2.58121e-05	0.0122362	3.23844
6133	17467831	thymosin, beta 10	Tmsb10	ENSMUSG00000079523, ENSMUSG00000050347	-0.547859	0.547859	1.46191	Down	6.68402	-9.5844	2.67187e-05	0.0122362	3.20688
5116	17409753	amylo-1,6-glucosidase, 4-alpha-glucanotransferase	Agl	ENSMUSG00000033400	-0.465145	0.465145	1.38046	Down	8.1113	-9.53559	2.76361e-05	0.0122362	3.17597
5532	17436761	regulator of G-protein signaling 12	Rgs12	ENSMUSG00000029101	-0.547098	0.547098	1.46114	Down	7.18709	-9.53345	2.7677e-05	0.0122362	3.17462
5824	17452038	deltex 1 homolog (Drosophila)	Dtx1	ENSMUSG00000029603	-1.33576	1.33576	2.52408	Down	9.76854	-9.5159	2.80161e-05	0.0122362	3.16345
6187	17471550	oxidized low density lipoprotein (lectin-like) receptor 1	Olr1	ENSMUSG00000030162	-0.552967	0.552967	1.4671	Down	11.0682	-9.51079	2.81157e-05	0.0122362	3.1602
4218	17362839	membrane-spanning 4-domains, subfamily A, member 10	Ms4a10	ENSMUSG00000024731	-0.900752	0.900752	1.86704	Down	7.42682	-9.40495	3.02714e-05	0.0124183	3.09231
3471	17321806	RIKEN cDNA I730030J21 gene	I730030J21Rik	NA	-0.536981	0.536981	1.45093	Down	6.77488	-9.4019	3.03362e-05	0.0124183	3.09034
6877	17509217	storkhead box 2	Stox2	ENSMUSG00000038143	-0.865755	0.865755	1.82229	Down	7.06925	-9.28903	3.28498e-05	0.0130897	3.0169
4833	17394582	phosphatidylinositol-3,4,5-trisphosphate-dependent Rac exchange factor 1	Prex1	ENSMUSG00000039621	-0.421087	0.421087	1.33894	Down	8.67548	-9.21513	3.46231e-05	0.0134052	2.96824
6777	17504005	homocysteine-inducible, endoplasmic reticulum stress-inducible, ubiquitin-like domain member 1	Herpud1	ENSMUSG00000031770	-0.489228	0.489228	1.40369	Down	9.99232	-9.21017	3.4746e-05	0.0134052	2.96496
7057	17518680	death-associated protein kinase 2	Dapk2	ENSMUSG00000032380	-0.561961	0.561961	1.47627	Down	8.13658	-9.00082	4.041e-05	0.013937	2.82449
4932	17400250	sema domain, transmembrane domain (TM), and cytoplasmic domain, (semaphorin) 6C	Sema6c	ENSMUSG00000038777	-0.624583	0.624583	1.54176	Down	7.31776	-8.95028	4.19292e-05	0.014094	2.79001
4981	17402361	Sec24 related gene family, member D (S. cerevisiae)	Sec24d	ENSMUSG00000039234	-0.453535	0.453535	1.36939	Down	10.0366	-8.90284	4.34145e-05	0.0144756	2.75743
4892	17397957	purinergic receptor P2Y, G-protein coupled 1	P2ry1	ENSMUSG00000027765	-0.8971	0.8971	1.86232	Down	7.9388	-8.83903	4.55069e-05	0.0145931	2.7133
4116	17357971	guanine nucleotide binding protein, alpha 14	Gna14	ENSMUSG00000024697	-0.944128	0.944128	1.92402	Down	8.00464	-8.8216	4.6098e-05	0.0145931	2.70119
7175	17526776	neural cell adhesion molecule 1	Ncam1	ENSMUSG00000039542	-0.998353	0.998353	1.99772	Down	9.01722	-8.75574	4.84117e-05	0.0148265	2.65515
4490	17373530	synaptotagmin XIII	Syt13	ENSMUSG00000027220	-0.951558	0.951558	1.93396	Down	8.30137	-8.72247	4.96302e-05	0.0150383	2.63174
5445	17430645	Na+/K+ transporting ATPase interacting 1	Nkain1	ENSMUSG00000078532	-0.707609	0.707609	1.63309	Down	9.37976	-8.64014	5.27971e-05	0.0153725	2.57338
1818	17236227	5'-nucleotidase domain containing 3	Nt5dc3	ENSMUSG00000054027	-0.676852	0.676852	1.59865	Down	8.44006	-8.62573	5.33745e-05	0.0154319	2.56311
5765	17449417	sulfotransferase family 1E, member 1	Sult1e1	ENSMUSG00000029272	-1.30668	1.30668	2.47371	Down	7.92565	-8.6101	5.40092e-05	0.015507	2.55193
1604	17225535	histone deacetylase 4	Hdac4	ENSMUSG00000026313	-0.654337	0.654337	1.57389	Down	9.72916	-8.56176	5.60259e-05	0.0155878	2.51724
6712	17500543	protein phosphatase 1, regulatory (inhibitor) subunit 3B	Ppp1r3b	ENSMUSG00000046794	-0.575476	0.575476	1.49017	Down	7.58262	-8.54412	5.67828e-05	0.0155878	2.50453
6783	17504293	matrix metallopeptidase 15	Mmp15	ENSMUSG00000031790	-0.545086	0.545086	1.45911	Down	9.61827	-8.53868	5.70187e-05	0.0155878	2.5006
2545	17278398	bradykinin receptor, beta 2	Bdkrb2	ENSMUSG00000021070	-1.12137	1.12137	2.17553	Down	7.34434	-8.48958	5.91978e-05	0.0155878	2.46503
6373	17482110	xylosyltransferase 1	Xylt1	ENSMUSG00000030657	-0.759862	0.759862	1.69333	Down	10.5291	-8.47736	5.97544e-05	0.0155878	2.45614
1771	17233811	DNA replication helicase 2 homolog (yeast)	Dna2	ENSMUSG00000036875	-0.843864	0.843864	1.79485	Down	7.55759	-8.45583	6.07499e-05	0.0156857	2.44045
5877	17455346	FMS-like tyrosine kinase 1	Flt1	ENSMUSG00000029648	-0.587881	0.587881	1.50304	Down	11.4276	-8.36683	6.50688e-05	0.0160952	2.37509
2774	17286808	predicted gene 10790	Gm10790	NA	-1.40763	1.40763	2.653	Down	5.93865	-8.36059	6.53843e-05	0.0160952	2.37048
7411	17539210	SH3-domain kinase binding protein 1	Sh3kbp1	ENSMUSG00000040990	-0.703137	0.703137	1.62804	Down	9.63087	-8.34832	6.60097e-05	0.0160952	2.36141
1814	17236102	BTB (POZ) domain containing 11	Btbd11	ENSMUSG00000020042	-0.42516	0.42516	1.34272	Down	6.43047	-8.31645	6.76667e-05	0.0160952	2.33775
1812	17235990	RIKEN cDNA 1500009L16 gene	1500009L16Rik	ENSMUSG00000087651	-1.2194	1.2194	2.3285	Down	8.43893	-8.3068	6.81772e-05	0.0160952	2.33058
7191	17528111	SMAD family member 3	Smad3	ENSMUSG00000032402	-0.589508	0.589508	1.50473	Down	8.82113	-8.30217	6.84238e-05	0.0160952	2.32713
2777	17286905	CD83 antigen	Cd83	ENSMUSG00000015396	-0.687398	0.687398	1.61038	Down	8.0955	-8.26856	7.02453e-05	0.0162256	2.30203
2921	17294149	ubiquitin-conjugating enzyme E2Q family-like 1	Ube2ql1	ENSMUSG00000052981	-1.29849	1.29849	2.45972	Down	7.46883	-8.24767	7.14043e-05	0.0163325	2.28639
1761	17233536	procollagen-proline, 2-oxoglutarate 4-dioxygenase (proline 4-hydroxylase), alpha 1 polypeptide	P4ha1	ENSMUSG00000019916	-0.35761	0.35761	1.2813	Down	10.4664	-8.19508	7.44198e-05	0.0163631	2.24679
4280	17366618	predicted gene 13391	Gm13391	NA	-0.394322	0.394322	1.31432	Down	6.68203	-8.18883	7.47875e-05	0.0163631	2.24207
2105	17250930	RIKEN cDNA 9130409J20 gene	9130409J20Rik	NA	-0.896805	0.896805	1.86194	Down	7.00774	-8.18861	7.48006e-05	0.0163631	2.2419
2314	17262798	PDZ and LIM domain 4	Pdlim4	ENSMUSG00000020388	-0.519287	0.519287	1.43325	Down	7.92953	-8.14654	7.73312e-05	0.0165621	2.21
5988	17461132	microphthalmia-associated transcription factor	Mitf	ENSMUSG00000035158	-0.525407	0.525407	1.43934	Down	9.64904	-8.14033	7.77131e-05	0.0165621	2.20527
5559	17438189	RAS-like, family 11, member B	Rasl11b	ENSMUSG00000049907	-0.636368	0.636368	1.55441	Down	8.67822	-8.11267	7.94391e-05	0.0168431	2.18418
2835	17290324	phosphofructokinase, platelet	Pfkp	ENSMUSG00000021196	-0.39202	0.39202	1.31223	Down	9.82045	-8.09921	8.02946e-05	0.0168517	2.17389
3919	17346760	ralA binding protein 1	Ralbp1	ENSMUSG00000024096	-0.406316	0.406316	1.3253	Down	9.64871	-8.04761	8.36719e-05	0.017272	2.13428
3426	17319022	C1q and tumor necrosis factor related protein 6	C1qtnf6	ENSMUSG00000022440	-0.425263	0.425263	1.34282	Down	8.64273	-8.00707	8.64382e-05	0.0174015	2.10296
3761	17337796	phospholipase A2, group VII (platelet-activating factor acetylhydrolase, plasma)	Pla2g7	ENSMUSG00000023913	-0.951942	0.951942	1.93447	Down	10.2126	-7.99247	8.74594e-05	0.0174686	2.09164
5752	17448880	ligand of numb-protein X 1	Lnx1	ENSMUSG00000029228	-0.646076	0.646076	1.56491	Down	7.11078	-7.95883	8.98647e-05	0.0177773	2.06547
6202	17472760	basic helix-loop-helix family, member e41	Bhlhe41	ENSMUSG00000030256	-0.783526	0.783526	1.72133	Down	8.90394	-7.91997	9.27365e-05	0.0181417	2.0351
3360	17315057	solute carrier family 4 (anion exchanger), member 8	Slc4a8	ENSMUSG00000023032	-0.582518	0.582518	1.49746	Down	7.79825	-7.91617	9.30229e-05	0.0181417	2.03213
3826	17341214	PR domain containing 9	Prdm9	ENSMUSG00000051977	-0.479828	0.479828	1.39458	Down	7.23806	-7.87714	9.6023e-05	0.0182927	2.00144
2760	17286220	prolactin family 5, subfamily a, member 1	Prl5a1	ENSMUSG00000017064	-1.49508	1.49508	2.8188	Down	11.207	-7.86302	9.71348e-05	0.0182927	1.9903
2146	17253215	solute carrier family 6 (neurotransmitter transporter, serotonin), member 4	Slc6a4	ENSMUSG00000020838	-0.516678	0.516678	1.43066	Down	7.47275	-7.8439	9.86641e-05	0.0182927	1.97519
4350	17366856	microRNA 466b-2	Mir466b-2	NA	-0.644655	0.644655	1.56337	Down	9.97888	-7.81779	0.000100796	0.0184398	1.95448
5184	17414017	transmembrane protein with EGF-like and two follistatin-like domains 1	Tmeff1	ENSMUSG00000028347	-0.477362	0.477362	1.3922	Down	9.74168	-7.78555	0.000103501	0.0186053	1.92881
3419	17318713	Rho GTPase activating protein 39	Arhgap39	ENSMUSG00000033697	-0.448401	0.448401	1.36453	Down	9.36268	-7.75672	0.000105989	0.0189701	1.90577
3167	17305685	DDHD domain containing 1	Ddhd1	ENSMUSG00000037697	-0.354495	0.354495	1.27854	Down	9.50537	-7.67628	0.000113294	0.0195989	1.841
6701	17500108	fibroblast growth factor receptor 1	Fgfr1	ENSMUSG00000031565	-0.372433	0.372433	1.29453	Down	10.6252	-7.65067	0.000115738	0.019835	1.82022
6284	17477347	kallikrein 1-related peptidase b22	Klk1b22	ENSMUSG00000060177	-0.487115	0.487115	1.40164	Down	9.8732	-7.64145	0.000116632	0.019835	1.81273
6250	17475037	pleckstrin homology-like domain, family B, member 3	Phldb3	ENSMUSG00000074277	-0.61801	0.61801	1.53476	Down	6.94108	-7.62725	0.000118025	0.019835	1.80117
6451	17486944	carcinoembryonic antigen-related cell adhesion molecule pseudogene 1	Ceacam-ps1	NA	-2.02957	2.02957	4.08282	Down	7.56164	-7.62429	0.000118317	0.019835	1.79876
5646	17443562	predicted gene 8066	Gm8066	NA	-0.43349	0.43349	1.3505	Down	6.50257	-7.58816	0.000121956	0.0200085	1.76923
7384	17538562	predicted gene 15091	Gm15091	ENSMUSG00000095082	-0.496043	0.496043	1.41034	Down	6.26633	-7.58348	0.000122437	0.0200085	1.76539
3338	17313788	family with sequence similarity 118, member A	Fam118a	ENSMUSG00000022434	-0.403214	0.403214	1.32245	Down	7.89265	-7.57491	0.000123321	0.0200136	1.75837
3890	17345085	ankyrin repeat domain 66	Ankrd66	ENSMUSG00000096140	-0.784966	0.784966	1.72305	Down	6.61953	-7.5348	0.000127563	0.0202217	1.72536
2748	17286020	RIKEN cDNA D130043K22 gene	D130043K22Rik	ENSMUSG00000006711	-0.374607	0.374607	1.29649	Down	5.8905	-7.5093	0.000130345	0.0203875	1.70428
4302	17366760	microRNA 669j	Mir669j	NA	-0.77374	0.77374	1.7097	Down	10.14	-7.50632	0.000130674	0.0203875	1.70182
3349	17314636	calcium channel, voltage-dependent, beta 3 subunit	Cacnb3	ENSMUSG00000003352	-0.679291	0.679291	1.60135	Down	8.10902	-7.45648	0.000136326	0.0210314	1.66039
2313	17262755	solute carrier family 22 (organic cation transporter), member 5	Slc22a5	ENSMUSG00000018900	-0.427161	0.427161	1.34459	Down	9.47474	-7.41015	0.000141829	0.021371	1.62164
7264	17532574	chemokine (C-C motif) receptor 1-like 1	Ccr1l1	ENSMUSG00000064039	-1.6661	1.6661	3.17355	Down	9.51622	-7.40089	0.000142958	0.021371	1.61386
2463	17273165	prolyl 4-hydroxylase, beta polypeptide	P4hb	ENSMUSG00000025130	-0.342338	0.342338	1.26781	Down	11.7826	-7.38538	0.000144872	0.021371	1.60082
5372	17425058	coronin, actin binding protein 2A	Coro2a	ENSMUSG00000028337	-0.593107	0.593107	1.50849	Down	8.49551	-7.38379	0.00014507	0.021371	1.59948
5545	17437385	superoxide dismutase 3, extracellular	Sod3	ENSMUSG00000072941	-1.32276	1.32276	2.50144	Down	9.47804	-7.38237	0.000145247	0.021371	1.59828
4749	17390079	phospholipase A2, group IVE	Pla2g4e	ENSMUSG00000050211	-0.834739	0.834739	1.78353	Down	8.06993	-7.34737	0.000149688	0.0216393	1.56873
3517	17324332	fetuin beta	Fetub	ENSMUSG00000022871	-1.0245	1.0245	2.03425	Down	8.3549	-7.32915	0.000152059	0.0218314	1.5533
4317	17366790	microRNA 669k	Mir669k	NA	-0.71181	0.71181	1.63786	Down	8.95728	-7.29588	0.0001565	0.0220474	1.52501
4335	17366826	microRNA 669k	Mir669k	NA	-0.71181	0.71181	1.63786	Down	8.95728	-7.29588	0.0001565	0.0220474	1.52501
6200	17472678	branched chain aminotransferase 1, cytosolic	Bcat1	ENSMUSG00000030268	-0.739895	0.739895	1.67005	Down	8.17159	-7.28705	0.000157703	0.0221025	1.51748
4311	17366778	microRNA 669k	Mir669k	NA	-0.743983	0.743983	1.67479	Down	9.15842	-7.25067	0.000162771	0.0222029	1.48636
6822	17506917	potassium channel, subfamily K, member 1	Kcnk1	ENSMUSG00000033998	-0.424526	0.424526	1.34213	Down	9.19721	-7.23076	0.000165621	0.0223049	1.46927
4905	17398581	F-box and WD-40 domain protein 7	Fbxw7	ENSMUSG00000028086	-0.514733	0.514733	1.42873	Down	8.11459	-7.1791	0.000173283	0.0229787	1.4247
5571	17438869	neuropeptide FF receptor 2	Npffr2	ENSMUSG00000035528	-0.958023	0.958023	1.94265	Down	6.51208	-7.15522	0.00017696	0.0231532	1.40398
3734	17336432	transporter 1, ATP-binding cassette, sub-family B (MDR/TAP)	Tap1	ENSMUSG00000037321	-0.4891	0.4891	1.40357	Down	8.63217	-7.1358	0.000180014	0.0233892	1.38709
6760	17503122	calcium channel, voltage-dependent, P/Q type, alpha 1A subunit	Cacna1a	ENSMUSG00000034656	-0.586976	0.586976	1.5021	Down	7.08337	-7.09715	0.000186271	0.0237696	1.35334
6807	17505967	c-Maf inducing protein	Cmip	ENSMUSG00000034390	-0.381867	0.381867	1.30303	Down	10.357	-7.08055	0.000189033	0.0239141	1.33879
6362	17481632	olfactory receptor 510	Olfr510	ENSMUSG00000096209	-0.859158	0.859158	1.81398	Down	3.45579	-7.07993	0.000189138	0.0239141	1.33824
6165	17470060	Ras association (RalGDS/AF-6) domain family member 4	Rassf4	ENSMUSG00000042129	-0.68207	0.68207	1.60444	Down	8.28443	-7.05156	0.000193969	0.0243758	1.3133
3519	17324420	beta galactoside alpha 2,6 sialyltransferase 1	St6gal1	ENSMUSG00000022885	-0.673869	0.673869	1.59535	Down	9.99914	-7.04457	0.000195179	0.0243797	1.30714
1848	17237978	DNA-damage inducible transcript 3	Ddit3	ENSMUSG00000025408	-0.447769	0.447769	1.36393	Down	8.58678	-7.01828	0.000199813	0.0246008	1.28391
6115	17467345	interleukin 23 receptor	Il23r	ENSMUSG00000049093	-1.34176	1.34176	2.5346	Down	5.46632	-7.01537	0.000200332	0.0246008	1.28134
7496	17544265	microRNA 361	Mir361	NA	-0.510139	0.510139	1.42419	Down	5.20454	-7.004	0.000202381	0.0246008	1.27126
2066	17248992	FMS-like tyrosine kinase 4	Flt4	ENSMUSG00000020357	-0.391774	0.391774	1.31201	Down	8.50893	-7.00396	0.000202388	0.0246008	1.27123
4361	17366880	microRNA 466b-3	Mir466b-3	NA	-0.639486	0.639486	1.55777	Down	6.53002	-6.98386	0.000206065	0.0246008	1.25339
1573	17223710	G protein-coupled receptor 1	Gpr1	ENSMUSG00000046856	-0.668195	0.668195	1.58908	Down	8.63392	-6.98211	0.000206391	0.0246008	1.25182
4316	17366788	microRNA 669g	Mir669g	NA	-0.616131	0.616131	1.53276	Down	9.29378	-6.97909	0.000206951	0.0246008	1.24914
4334	17366824	microRNA 669g	Mir669g	NA	-0.616131	0.616131	1.53276	Down	9.29378	-6.97909	0.000206951	0.0246008	1.24914
1653	17228667	pappalysin 2	Pappa2	ENSMUSG00000073530	-1.18282	1.18282	2.2702	Down	11.5135	-6.97632	0.000207465	0.0246008	1.24668
5485	17433236	splA/ryanodine receptor domain and SOCS box containing 1	Spsb1	ENSMUSG00000039911	-0.327133	0.327133	1.25452	Down	7.89383	-6.96284	0.000209994	0.0246008	1.23466
6230	17474300	predicted gene 5155	Gm5155	ENSMUSG00000078793	-1.32363	1.32363	2.50296	Down	10.0004	-6.9587	0.000210778	0.0246008	1.23097
7060	17518911	RAR-related orphan receptor alpha	Rora	ENSMUSG00000032238	-0.391195	0.391195	1.31148	Down	8.30722	-6.95836	0.000210841	0.0246008	1.23067
6976	17514799	V-set and transmembrane domain containing 5	Vstm5	ENSMUSG00000031937	-0.666392	0.666392	1.5871	Down	7.497	-6.95346	0.000211772	0.0246008	1.2263
3609	17328842	proline dehydrogenase	Prodh	ENSMUSG00000003526	-0.679132	0.679132	1.60118	Down	7.02944	-6.94516	0.000213361	0.0246008	1.21888
4447	17370455	NIMA (never in mitosis gene a)-related expressed kinase 6	Nek6	ENSMUSG00000026749	-0.472896	0.472896	1.38789	Down	9.77124	-6.93831	0.000214684	0.0246008	1.21275
4277	17366373	N-myristoyltransferase 2	Nmt2	ENSMUSG00000026643	-0.493975	0.493975	1.40832	Down	9.66724	-6.93771	0.000214799	0.0246008	1.21222
4290	17366734	microRNA 297a-4	Mir297a-4	NA	-0.579003	0.579003	1.49382	Down	8.10295	-6.92748	0.000216792	0.0246025	1.20305
6312	17479317	interferon-stimulated protein	Isg20	ENSMUSG00000039236	-0.470973	0.470973	1.38604	Down	9.82454	-6.91937	0.000218385	0.0246025	1.19579
4322	17366800	microRNA 669g	Mir669g	NA	-0.632408	0.632408	1.55015	Down	9.73433	-6.88761	0.000224755	0.0248063	1.16723
4340	17366836	microRNA 669g	Mir669g	NA	-0.632408	0.632408	1.55015	Down	9.73433	-6.88761	0.000224755	0.0248063	1.16723
6172	17470468	microtubule associated monooxygenase, calponin and LIM domain containing 3	Mical3	ENSMUSG00000003178, ENSMUSG00000051586	-0.439026	0.439026	1.35569	Down	9.43398	-6.88095	0.000226117	0.0248063	1.16123
4293	17366742	microRNA 466b-2	Mir466b-2	NA	-0.632684	0.632684	1.55045	Down	9.48693	-6.84611	0.000233393	0.0248063	1.12974
4320	17366796	microRNA 466b-2	Mir466b-2	NA	-0.632684	0.632684	1.55045	Down	9.48693	-6.84611	0.000233393	0.0248063	1.12974
4326	17366808	microRNA 466b-2	Mir466b-2	NA	-0.632684	0.632684	1.55045	Down	9.48693	-6.84611	0.000233393	0.0248063	1.12974
4338	17366832	microRNA 466b-2	Mir466b-2	NA	-0.632684	0.632684	1.55045	Down	9.48693	-6.84611	0.000233393	0.0248063	1.12974
4344	17366844	microRNA 466b-2	Mir466b-2	NA	-0.632684	0.632684	1.55045	Down	9.48693	-6.84611	0.000233393	0.0248063	1.12974
4355	17366868	microRNA 466b-2	Mir466b-2	NA	-0.632684	0.632684	1.55045	Down	9.48693	-6.84611	0.000233393	0.0248063	1.12974
1616	17226189	inhibin beta-B	Inhbb	ENSMUSG00000037035	-0.563512	0.563512	1.47786	Down	9.30384	-6.83753	0.000235227	0.0249371	1.12196
4278	17366451	FERM domain containing 4A	Frmd4a	ENSMUSG00000026657	-0.557842	0.557842	1.47207	Down	9.24845	-6.82332	0.000238297	0.0251979	1.10905
6779	17504023	NLR family, CARD domain containing 5	Nlrc5	ENSMUSG00000074151	-0.379444	0.379444	1.30084	Down	6.56616	-6.81315	0.000240522	0.0252591	1.09981
5245	17417872	leprecan 1	Lepre1	ENSMUSG00000028641	-0.376532	0.376532	1.29822	Down	8.28161	-6.80631	0.000242031	0.0252591	1.09358
5002	17403866	prostaglandin E receptor 3 (subtype EP3)	Ptger3	ENSMUSG00000040016	-0.642915	0.642915	1.56148	Down	7.58311	-6.79465	0.000244629	0.0253488	1.08295
5157	17412202	failed axon connections homolog (Drosophila)	Faxc	ENSMUSG00000028246	-0.441448	0.441448	1.35797	Down	6.32039	-6.78843	0.000246027	0.0253666	1.07727
6368	17481863	microtubule associated monooxygenase, calponin and LIM domain containing 2	Mical2	ENSMUSG00000038244	-0.31244	0.31244	1.24181	Down	9.31696	-6.78329	0.000247191	0.0254232	1.07257
2806	17288732	tetratricopeptide repeat domain 37	Ttc37	ENSMUSG00000033991	-0.350842	0.350842	1.27531	Down	8.5982	-6.76156	0.000252175	0.0255681	1.05268
5324	17421981	tumor necrosis factor receptor superfamily, member 9	Tnfrsf9	ENSMUSG00000028965	-0.930553	0.930553	1.90601	Down	11.7133	-6.75831	0.000252929	0.0255681	1.04971
4300	17366756	microRNA 669g	Mir669g	NA	-0.572268	0.572268	1.48686	Down	8.634	-6.72273	0.000261363	0.0260468	1.017
4148	17359460	predicted gene, 19424	Gm19424	NA	-0.442187	0.442187	1.35866	Down	6.15447	-6.72239	0.000261445	0.0260468	1.01669
1750	17233072	microRNA 1929	Mir1929	NA	-0.423045	0.423045	1.34075	Down	6.97569	-6.67364	0.000273523	0.0267981	0.971607
6262	17475536	microRNA 1191	Mir1191	ENSMUSG00000080533	-0.500251	0.500251	1.41446	Down	8.91439	-6.66199	0.000276502	0.0269622	0.960788
4604	17380153	transcription factor AP-2, gamma	Tfap2c	ENSMUSG00000028640	-0.651947	0.651947	1.57129	Down	9.26427	-6.6588	0.000277323	0.0269786	0.957827
1921	17240836	predicted gene, 20597	Gm20597	NA	-0.6734	0.6734	1.59483	Down	6.77711	-6.63876	0.000282551	0.0273585	0.939163
1785	17234423	Der1-like domain family, member 3	Derl3	ENSMUSG00000009092	-0.943163	0.943163	1.92274	Down	9.30653	-6.6247	0.000286282	0.0275334	0.926049
3657	17331365	ADP-ribosylation factor-like 13B	Arl13b	ENSMUSG00000022911	-0.378269	0.378269	1.29978	Down	8.26707	-6.61497	0.000288897	0.0276492	0.916956
2536	17277679	predicted pseudogene 2022	Gm2022	ENSMUSG00000079034, ENSMUSG00000079030, ENSMUSG00000095799	-0.72608	0.72608	1.65414	Down	6.95254	-6.58722	0.000296505	0.0281658	0.890951
4294	17366744	microRNA 669a-3	Mir669a-3	NA	-0.529449	0.529449	1.44338	Down	8.91271	-6.56763	0.000302012	0.0281738	0.872532
2321	17263168	olfactory receptor 224	Olfr224	ENSMUSG00000059279	-1.18358	1.18358	2.27139	Down	4.61872	-6.56522	0.000302695	0.0281738	0.870268
3556	17326510	protein S (alpha)	Pros1	ENSMUSG00000022912	-0.398623	0.398623	1.31825	Down	9.46778	-6.5638	0.000303102	0.0281738	0.868924
6946	17513092	fatty acid 2-hydroxylase	Fa2h	ENSMUSG00000033579	-1.13183	1.13183	2.19137	Down	8.4942	-6.56094	0.000303919	0.0281738	0.86623
5525	17435920	elastin microfibril interfacer 1	Emilin1	ENSMUSG00000029163	-0.500371	0.500371	1.41458	Down	8.39132	-6.53867	0.000310361	0.0283011	0.845221
3148	17304297	calcium channel, voltage-dependent, alpha2/delta subunit 3	Cacna2d3	ENSMUSG00000021991	-0.29399	0.29399	1.22603	Down	5.96423	-6.51789	0.000316512	0.0283805	0.825553
5480	17432835	procollagen-lysine, 2-oxoglutarate 5-dioxygenase 1	Plod1	ENSMUSG00000019055	-0.396341	0.396341	1.31617	Down	9.65274	-6.50191	0.000321336	0.0284577	0.81039
7400	17538846	microRNA let7f-2	Mirlet7f-2	NA	-0.698214	0.698214	1.62249	Down	1.84409	-6.49266	0.000324168	0.0284577	0.801592
3361	17315152	activin A receptor, type 1B	Acvr1b	ENSMUSG00000000532	-0.459262	0.459262	1.37484	Down	9.64	-6.48965	0.000325093	0.0284766	0.798734
7066	17519282	RAB27A, member RAS oncogene family	Rab27a	ENSMUSG00000032202	-0.887364	0.887364	1.84979	Down	7.59318	-6.46723	0.000332092	0.0287848	0.777363
7117	17523332	natural killer tumor recognition sequence	Nktr	ENSMUSG00000032525	-0.423889	0.423889	1.34154	Down	9.43288	-6.45479	0.000336047	0.0288854	0.765481
1663	17229269	RCSD domain containing 1	Rcsd1	ENSMUSG00000040723	-0.527069	0.527069	1.441	Down	8.0004	-6.44635	0.000338761	0.0289466	0.757407
1966	17243604	NUAK family, SNF1-like kinase, 1	Nuak1	ENSMUSG00000020032	-0.571642	0.571642	1.48621	Down	9.08277	-6.44137	0.000340376	0.0289565	0.752632
7275	17532692	elongation factor 2-like	LOC100861738	NA	-0.353922	0.353922	1.27803	Down	8.52572	-6.41521	0.00034899	0.0293272	0.727531
2776	17286838	phosphatase and actin regulator 1	Phactr1	ENSMUSG00000054728	-0.32359	0.32359	1.25144	Down	7.91898	-6.3798	0.000361042	0.029795	0.693408
1652	17228588	Ral GEF with PH domain and SH3 binding motif 2	Ralgps2	ENSMUSG00000026594	-0.337189	0.337189	1.26329	Down	8.3449	-6.36466	0.000366337	0.0300491	0.67877
6225	17474248	carcinoembryonic antigen-related cell adhesion molecule 3	Ceacam3	ENSMUSG00000053228	-0.883579	0.883579	1.84495	Down	12.2936	-6.35117	0.000371128	0.0302485	0.665698
2766	17286394	serine (or cysteine) peptidase inhibitor, clade B, member 9d	Serpinb9d	ENSMUSG00000054266	-0.663495	0.663495	1.58392	Down	9.21991	-6.28725	0.00039481	0.0314976	0.603423
3753	17337441	tripartite motif-containing 26	Trim26	ENSMUSG00000024457	-0.386364	0.386364	1.3071	Down	9.11712	-6.26508	0.000403413	0.0316492	0.581702
3268	17310044	leukemia inhibitory factor receptor	Lifr	ENSMUSG00000054263	-0.309819	0.309819	1.23955	Down	11.5328	-6.25725	0.000406501	0.031831	0.574017
2794	17287814	F-box and leucine-rich repeat protein 21	Fbxl21	ENSMUSG00000035509	-0.344741	0.344741	1.26992	Down	6.34113	-6.24342	0.000412023	0.0320133	0.560413
6659	17498188	achaete-scute complex homolog 2 (Drosophila)	Ascl2	ENSMUSG00000009248	-1.01228	1.01228	2.0171	Down	7.31223	-6.2387	0.000413926	0.0320133	0.555765
7047	17518238	calmodulin-like 4	Calml4	ENSMUSG00000032246	-0.785341	0.785341	1.7235	Down	7.93279	-6.23764	0.000414354	0.0320133	0.554723
6333	17480420	p21 protein (Cdc42/Rac)-activated kinase 1	Pak1	ENSMUSG00000030774	-0.638992	0.638992	1.55724	Down	7.53761	-6.23686	0.000414673	0.0320133	0.553948
3522	17324469	mortality factor 4 like 1 pseudogene	A730098P11Rik	NA	-0.534192	0.534192	1.44813	Down	7.07218	-6.22984	0.000417526	0.0320323	0.547033
2269	17260364	purine rich element binding protein B	Purb	ENSMUSG00000094483	-0.479397	0.479397	1.39416	Down	10.1528	-6.2207	0.000421278	0.0321731	0.538007
4376	17366926	microRNA 466n	Mir466n	NA	-0.631583	0.631583	1.54926	Down	6.70262	-6.21576	0.000423319	0.0321731	0.53313
6629	17496102	GSG1-like	Gsg1l	ENSMUSG00000046182	-0.54701	0.54701	1.46105	Down	7.19078	-6.19435	0.000432303	0.032209	0.511939
6654	17497847	secretin	Sct	ENSMUSG00000038580	-0.429851	0.429851	1.34709	Down	10.552	-6.19397	0.000432463	0.032209	0.511565
6005	17462149	chemokine (C-X-C motif) ligand 12	Cxcl12	ENSMUSG00000061353	-0.519859	0.519859	1.43382	Down	9.36908	-6.19336	0.000432721	0.032209	0.510962
2923	17294485	G protein-coupled receptor 150	Gpr150	ENSMUSG00000045509	-0.444119	0.444119	1.36048	Down	5.33321	-6.19179	0.000433389	0.032209	0.509404
6076	17465906	cAMP responsive element binding protein 3-like 2	Creb3l2	ENSMUSG00000038648	-0.281146	0.281146	1.21516	Down	11.1108	-6.14297	0.000454737	0.0328452	0.460842
1654	17228694	RIKEN cDNA 1600012P17 gene	1600012P17Rik	ENSMUSG00000047661	-0.867704	0.867704	1.82476	Down	12.0617	-6.13881	0.000456613	0.0328452	0.456682
5962	17459712	predicted gene, 20560	Gm20560	NA	-0.444245	0.444245	1.3606	Down	5.58642	-6.12794	0.000461547	0.0328452	0.44582
4291	17366736	microRNA 4660	Mir4660	NA	-0.504779	0.504779	1.41891	Down	5.83724	-6.12371	0.000463484	0.0329205	0.441587
3627	17329842	microRNA 1946a	Mir1946a	ENSMUSG00000088985	-0.325684	0.325684	1.25326	Down	8.81872	-6.11979	0.000465283	0.0329205	0.43767
3250	17308888	N(alpha)-acetyltransferase 16, NatA auxiliary subunit	Naa16	ENSMUSG00000022020	-0.31661	0.31661	1.2454	Down	7.72901	-6.11769	0.000466256	0.0329205	0.435559
4292	17366740	microRNA 467c	Mir467c	NA	-0.454741	0.454741	1.37054	Down	8.98159	-6.11119	0.000469268	0.0330526	0.429049
4382	17366942	microRNA 669i	Mir669i	NA	-0.66616	0.66616	1.58684	Down	4.2172	-6.1033	0.000472956	0.0331515	0.421132
6462	17487104	pregnancy specific glycoprotein 19	Psg19	ENSMUSG00000004542	-1.00052	1.00052	2.00073	Down	9.97205	-6.09338	0.000477635	0.0333578	0.411175
5633	17442958	RIKEN cDNA 2410018M08 gene	2410018M08Rik	ENSMUSG00000034173	-0.606486	0.606486	1.52255	Down	7.38992	-6.08235	0.000482905	0.0333696	0.400075
6868	17508885	myotubularin related protein 7	Mtmr7	ENSMUSG00000039431	-0.65377	0.65377	1.57327	Down	7.1549	-6.08121	0.000483453	0.0333696	0.398927
3384	17316754	low density lipoprotein-related protein 12	Lrp12	ENSMUSG00000022305	-0.547465	0.547465	1.46152	Down	8.12264	-6.07344	0.000487208	0.0335168	0.391099
2528	17276940	pecanex homolog (Drosophila)	Pcnx	ENSMUSG00000021140	-0.31274	0.31274	1.24206	Down	9.54009	-6.05486	0.000496318	0.0338499	0.372351
2252	17258902	C1q and tumor necrosis factor related protein 1	C1qtnf1	ENSMUSG00000017446	-0.556749	0.556749	1.47095	Down	9.01833	-6.05169	0.000497887	0.0338499	0.369155
7149	17525296	BarH-like homeobox 2	Barx2	ENSMUSG00000032033	-0.571794	0.571794	1.48637	Down	6.05581	-6.0475	0.000499975	0.0338499	0.364918
3433	17319736	microRNA 3080	Mir3080	ENSMUSG00000092751	-0.393131	0.393131	1.31324	Down	7.55928	-6.04138	0.000503043	0.0338499	0.358725
4264	17365410	cytochrome P450, family 17, subfamily a, polypeptide 1	Cyp17a1	ENSMUSG00000003555	-0.798158	0.798158	1.73888	Down	10.0646	-6.00891	0.000519671	0.034012	0.325785
1617	17226194	v-ral simian leukemia viral oncogene homolog B (ras related)	Ralb	ENSMUSG00000004451	-0.347921	0.347921	1.27273	Down	9.56271	-6.00647	0.000520949	0.034012	0.323297
3396	17317266	F-box protein 32	Fbxo32	ENSMUSG00000022358	-0.541851	0.541851	1.45584	Down	9.11387	-5.99908	0.000524826	0.0341715	0.315785
7464	17542267	X-linked lymphocyte-regulated 3A	Xlr3a	ENSMUSG00000057836	-0.4829	0.4829	1.39755	Down	7.24793	-5.97892	0.000535578	0.0344578	0.295228
4521	17374939	mitogen-activated protein kinase binding protein 1	Mapkbp1	ENSMUSG00000033902	-0.360363	0.360363	1.28375	Down	8.26046	-5.97835	0.00053589	0.0344578	0.294638
7115	17523042	acetyl-Coenzyme A acyltransferase 1A	Acaa1a	ENSMUSG00000036138	-0.316347	0.316347	1.24517	Down	7.71395	-5.97358	0.000538468	0.0345698	0.289773
1558	17222354	G1 to S phase transition pseudogene	4930594C11Rik	NA	-0.507644	0.507644	1.42173	Down	7.34978	-5.96658	0.000542283	0.0347607	0.282616
5560	17438246	platelet derived growth factor receptor, alpha polypeptide	Pdgfra	ENSMUSG00000029231	-0.319936	0.319936	1.24828	Down	10.9245	-5.9593	0.00054628	0.0348564	0.275167
3583	17327465	E26 avian leukemia oncogene 2, 3' domain	Ets2	ENSMUSG00000022895	-0.290972	0.290972	1.22346	Down	11.5324	-5.95773	0.000547147	0.0348564	0.27356
1996	17245539	SLIT-ROBO Rho GTPase activating protein 1	Srgap1	ENSMUSG00000020121	-0.751145	0.751145	1.68313	Down	8.97087	-5.92574	0.000565145	0.0355645	0.240727
5728	17448740	furry homolog-like (Drosophila)	Fryl	ENSMUSG00000070733	-0.271198	0.271198	1.20681	Down	8.78041	-5.88918	0.000586524	0.0362153	0.203032
6369	17481960	aryl hydrocarbon receptor nuclear translocator-like	Arntl	ENSMUSG00000055116	-0.330104	0.330104	1.2571	Down	9.25871	-5.88578	0.000588563	0.0362153	0.199508
5018	17404601	guanine nucleotide binding protein (G protein), beta 4	Gnb4	ENSMUSG00000027669	-0.686753	0.686753	1.60966	Down	9.88489	-5.88257	0.000590485	0.0362153	0.196196
6738	17501688	zinc finger protein 964	Zfp964	ENSMUSG00000091764	-0.416481	0.416481	1.33467	Down	4.70175	-5.88055	0.000591705	0.0362153	0.1941
4546	17376908	isthmin 1 homolog (zebrafish)	Ism1	ENSMUSG00000074766	-0.364186	0.364186	1.28716	Down	7.03311	-5.8784	0.000593004	0.0362153	0.191874
5706	17447544	Wolfram syndrome 1 homolog (human)	Wfs1	ENSMUSG00000039474	-0.532324	0.532324	1.44626	Down	10.3742	-5.87374	0.000595824	0.0363338	0.187054
6896	17510462	cytochrome P450, family 4, subfamily f, polypeptide 18	Cyp4f18	ENSMUSG00000003484	-0.46435	0.46435	1.3797	Down	6.39894	-5.87176	0.000597032	0.0363539	0.184997
4915	17399194	gon-4-like (C.elegans)	Gon4l	ENSMUSG00000054199	-0.344468	0.344468	1.26968	Down	8.79334	-5.856	0.000606717	0.0366741	0.168648
6609	17494811	olfactory receptor 514	Olfr514	ENSMUSG00000066241	-0.352584	0.352584	1.27685	Down	4.28405	-5.85106	0.00060979	0.0366741	0.163514
6330	17480243	teneurin transmembrane protein 4	Tenm4	ENSMUSG00000048078	-0.465129	0.465129	1.38044	Down	7.03158	-5.85071	0.000610007	0.0366741	0.163153
2880	17292084	androgen dependent TFPI regulating protein	Adtrp	ENSMUSG00000058022	-0.448039	0.448039	1.36418	Down	7.83106	-5.84966	0.000610662	0.0366741	0.162062
4608	17380278	syntaxin 16	Stx16	ENSMUSG00000027522	-0.324598	0.324598	1.25232	Down	8.5592	-5.84491	0.000613639	0.0367162	0.157119
6233	17474329	carcinoembryonic antigen-related cell adhesion molecule 12	Ceacam12	ENSMUSG00000030366	-0.666754	0.666754	1.5875	Down	9.07157	-5.84022	0.000616587	0.0368393	0.152248
2644	17282074	RAB15, member RAS oncogene family	Rab15	ENSMUSG00000021062	-0.575757	0.575757	1.49046	Down	10.0421	-5.79937	0.000642996	0.0374085	0.109605
1559	17222527	TBC1 domain family, member 8	Tbc1d8	ENSMUSG00000003134	-0.340924	0.340924	1.26657	Down	8.86902	-5.78482	0.000652703	0.03769	0.0943616
7345	17536887	predicted gene 14858	Gm14858	ENSMUSG00000085568	-0.315984	0.315984	1.24486	Down	7.54793	-5.77012	0.000662678	0.0381594	0.078928
2793	17287803	solute carrier family 25, member 48	Slc25a48	ENSMUSG00000021509	-0.637392	0.637392	1.55551	Down	8.01061	-5.76229	0.000668057	0.0383622	0.0707011
6229	17474292	carcinoembryonic antigen-related cell adhesion molecule 14	Ceacam14	ENSMUSG00000023185	-0.953822	0.953822	1.937	Down	11.234	-5.74581	0.000679549	0.0386996	0.0533385
3456	17321318	FK506 binding protein 11	Fkbp11	ENSMUSG00000003355	-0.656128	0.656128	1.57585	Down	6.83601	-5.74201	0.000682224	0.0387453	0.0493373
3984	17350909	chondroitin sulfate synthase 3	Chsy3	ENSMUSG00000058152	-0.46776	0.46776	1.38296	Down	7.6371	-5.73297	0.000688647	0.0390029	0.0397952
5616	17441999	family with sequence similarity 109, member A	Fam109a	ENSMUSG00000044134	-0.328275	0.328275	1.25551	Down	7.28295	-5.72823	0.000692045	0.0390883	0.0347823
3584	17327514	UDP-Gal:betaGlcNAc beta 1,3-galactosyltransferase, polypeptide 5	B3galt5	ENSMUSG00000074892	-0.482657	0.482657	1.39731	Down	6.46462	-5.72332	0.000695577	0.039098	0.0295982
5553	17437686	family with sequence similarity 114, member A1	Fam114a1	ENSMUSG00000029185	-0.289729	0.289729	1.22241	Down	8.87068	-5.71086	0.000704646	0.0393697	0.0164024
6041	17463973	pleckstrin homology domain containing, family A member 5	Plekha5	ENSMUSG00000030231	-0.285125	0.285125	1.21852	Down	9.95875	-5.69158	0.00071893	0.0394695	-0.00404618
5027	17405435	seven in absentia 2	Siah2	ENSMUSG00000036432	-0.335223	0.335223	1.26157	Down	7.4878	-5.68759	0.000721933	0.0394695	-0.00829396
7211	17529316	family with sequence similarity 46, member A	Fam46a	ENSMUSG00000032265	-0.32004	0.32004	1.24837	Down	9.44957	-5.68125	0.000726724	0.0395348	-0.0150365
7101	17521603	GDP-mannose pyrophosphorylase B	Gmppb	ENSMUSG00000070284	-0.302234	0.302234	1.23305	Down	7.18198	-5.67153	0.000734138	0.0397085	-0.0253828
2814	17289181	arylsulfatase B	Arsb	ENSMUSG00000042082	-0.344621	0.344621	1.26982	Down	8.52796	-5.67065	0.000734813	0.0397085	-0.0263192
5533	17436791	microRNA 3097	Mir3097	NA	-0.637168	0.637168	1.55527	Down	7.08396	-5.66735	0.00073735	0.0397085	-0.0298328
1697	17230499	nuclear VCP-like	Nvl	ENSMUSG00000026516	-0.266419	0.266419	1.20282	Down	9.06651	-5.66641	0.000738076	0.0397085	-0.030837
2937	17295482	microtubule-associated protein 1B	Map1b	ENSMUSG00000052727	-0.326964	0.326964	1.25437	Down	10.591	-5.66228	0.000741272	0.0397318	-0.035242
4532	17376051	fibulin 7	Fbln7	ENSMUSG00000027386	-0.959043	0.959043	1.94402	Down	11.4369	-5.65557	0.000746495	0.0398243	-0.0424016
6713	17500548	protein phosphatase 1, regulatory (inhibitor) subunit 3B	Ppp1r3b	ENSMUSG00000046794	-0.326819	0.326819	1.25424	Down	7.15959	-5.64873	0.000751863	0.0399091	-0.0497081
5331	17422904	expressed sequence AW011738	AW011738	NA	-0.500444	0.500444	1.41465	Down	7.38318	-5.64203	0.000757158	0.0399091	-0.0568666
3671	17331918	T cell lymphoma invasion and metastasis 1	Tiam1	ENSMUSG00000002489	-0.347661	0.347661	1.2725	Down	7.90555	-5.63762	0.000760672	0.0399526	-0.0615896
5687	17446322	protein kinase, AMP-activated, gamma 2 non-catalytic subunit	Prkag2	ENSMUSG00000028944	-0.497715	0.497715	1.41198	Down	8.07426	-5.63663	0.000761463	0.0399526	-0.0626488
4933	17400281	CDC42 small effector 1	Cdc42se1	ENSMUSG00000046722	-0.310637	0.310637	1.24026	Down	9.88914	-5.62579	0.000770176	0.0401044	-0.0742558
7634	17548685	predicted gene, 20310	Gm20310	NA	-0.355142	0.355142	1.27911	Down	6.37046	-5.62232	0.000772988	0.0401916	-0.0779744
2995	17298155	choline dehydrogenase	Chdh	ENSMUSG00000015970	-0.714684	0.714684	1.64112	Down	8.0313	-5.6052	0.000787043	0.0404185	-0.0963626
6267	17476528	suprabasin	Sbsn	ENSMUSG00000046056	-0.447494	0.447494	1.36367	Down	10.9424	-5.60458	0.000787553	0.0404185	-0.097023
6756	17502729	zinc finger protein 827	Zfp827	ENSMUSG00000071064	-0.38682	0.38682	1.30751	Down	7.05489	-5.60294	0.000788917	0.0404185	-0.0987889
1690	17230195	centrosomal protein 170	Cep170	ENSMUSG00000057335	-0.298579	0.298579	1.22993	Down	8.60398	-5.58969	0.000800016	0.0407348	-0.113049
2799	17288035	RIKEN cDNA 2810408B13 gene	2810408B13Rik	NA	-0.40203	0.40203	1.32137	Down	6.26665	-5.58763	0.000801763	0.0407736	-0.115277
5297	17420316	Rap1 GTPase-activating protein	Rap1gap	ENSMUSG00000041351	-0.584265	0.584265	1.49928	Down	8.40913	-5.58248	0.00080613	0.0408776	-0.120822
6203	17472777	inositol 1,4,5-triphosphate receptor 2	Itpr2	ENSMUSG00000030287	-0.32353	0.32353	1.25139	Down	9.58124	-5.57592	0.000811742	0.0410287	-0.127906
1925	17241032	DNA-damage-inducible transcript 4	Ddit4	ENSMUSG00000020108	-0.332358	0.332358	1.25907	Down	8.72516	-5.57121	0.000815793	0.0410328	-0.132989
4574	17378600	erythrocyte protein band 4.1-like 1	Epb4.1l1	ENSMUSG00000027624	-0.327524	0.327524	1.25486	Down	9.84429	-5.5682	0.000818389	0.0410635	-0.136234
6380	17482560	eukaryotic elongation factor-2 kinase	Eef2k	ENSMUSG00000035064	-0.317513	0.317513	1.24618	Down	8.77106	-5.55839	0.000826939	0.0413419	-0.146848
2234	17257906	mitogen-activated protein kinase kinase 6	Map2k6	ENSMUSG00000020623	-0.801534	0.801534	1.74295	Down	7.57206	-5.54679	0.000837166	0.0415326	-0.159403
4460	17371427	dehydrogenase/reductase (SDR family) member 9	Dhrs9	ENSMUSG00000027068	-0.631098	0.631098	1.54874	Down	9.5051	-5.5408	0.000842503	0.0415326	-0.165896
5624	17442428	huntingtin interacting protein 1 related	Hip1r	ENSMUSG00000000915	-0.254077	0.254077	1.19257	Down	8.12291	-5.53601	0.000846802	0.0415326	-0.171096
6832	17507377	collagen, type IV, alpha 1	Col4a1	ENSMUSG00000031502	-0.302771	0.302771	1.23351	Down	10.3525	-5.53441	0.000848247	0.0415326	-0.172837
6224	17474235	pregnancy specific glycoprotein 16	Psg16	ENSMUSG00000066760	-0.613306	0.613306	1.52976	Down	10.132	-5.53153	0.000850844	0.0415326	-0.175961
1899	17239546	DNA segment, Chr 10, Brigham & Women's Genetics 1379 expressed	D10Bwg1379e	ENSMUSG00000019852	-0.708468	0.708468	1.63407	Down	7.28885	-5.52533	0.000856473	0.0417581	-0.1827
6702	17500135	Wolf-Hirschhorn syndrome candidate 1-like 1 (human)	Whsc1l1	ENSMUSG00000054823	-0.383615	0.383615	1.30461	Down	10.1873	-5.5074	0.00087298	0.0421872	-0.20221
4998	17403509	lysophosphatidic acid receptor 3	Lpar3	ENSMUSG00000036832	-0.972147	0.972147	1.96176	Down	7.90138	-5.50285	0.000877227	0.0421872	-0.207171
5109	17409463	family with sequence similarity 102, member B	Fam102b	ENSMUSG00000040339	-0.263952	0.263952	1.20076	Down	9.50412	-5.48746	0.00089175	0.0423949	-0.223959
6234	17474352	pregnancy-specific glycoprotein 22	Psg22	ENSMUSG00000044903	-0.835519	0.835519	1.7845	Down	9.64392	-5.48416	0.0008949	0.0424649	-0.227566
6216	17473629	olfactory receptor 1336	Olfr1336	ENSMUSG00000048620	-0.451821	0.451821	1.36777	Down	5.71742	-5.48341	0.00089562	0.0424649	-0.228387
7479	17543264	melanoma antigen, family D, 1	Maged1	ENSMUSG00000025151	-0.2624	0.2624	1.19947	Down	12.2885	-5.47874	0.000900107	0.04258	-0.233498
3799	17339902	regulator of microtubule dynamics 2	Rmdn2	ENSMUSG00000036368	-0.581515	0.581515	1.49642	Down	4.90188	-5.47029	0.000908286	0.0427421	-0.24275
4874	17396638	SKI-like	Skil	ENSMUSG00000027660	-0.272672	0.272672	1.20804	Down	8.32153	-5.46628	0.000912191	0.0427421	-0.247137
7503	17544469	TAF7-like RNA polymerase II, TATA box binding protein (TBP)-associated factor	Taf7l	ENSMUSG00000009596	-1.07674	1.07674	2.10927	Down	9.39816	-5.46252	0.000915872	0.0427421	-0.251257
6872	17509035	coagulation factor XI	F11	ENSMUSG00000031645	-1.60182	1.60182	3.03527	Down	8.28161	-5.46227	0.00091612	0.0427421	-0.251534
3520	17324436	RIKEN cDNA 4833423F13 gene	4833423F13Rik	NA	-0.460426	0.460426	1.37595	Down	6.34236	-5.46119	0.000917185	0.0427421	-0.252723
5319	17421821	catenin beta interacting protein 1	Ctnnbip1	ENSMUSG00000028988	-0.273517	0.273517	1.20875	Down	9.6383	-5.42581	0.000952712	0.0433809	-0.291608
7587	17547865	cDNA sequence BC023969	BC023969	NA	-0.386513	0.386513	1.30723	Down	5.71943	-5.39347	0.000986533	0.0440628	-0.32732
2470	17273652	DNA methyltransferase 3A	Dnmt3a	ENSMUSG00000020661	-0.25524	0.25524	1.19353	Down	9.07462	-5.38628	0.000994225	0.0442002	-0.335274
5994	17461648	tubulin tyrosine ligase-like family, member 3	Ttll3	ENSMUSG00000030276	-0.318073	0.318073	1.24666	Down	7.35945	-5.37848	0.00100266	0.0444369	-0.343925
3196	17306524	embryonal Fyn-associated substrate	Efs	ENSMUSG00000022203	-0.500099	0.500099	1.41431	Down	7.68943	-5.37837	0.00100277	0.0444369	-0.344043
5609	17441524	harakiri, BCL2 interacting protein (contains only BH3 domain)	Hrk	ENSMUSG00000046607	-0.745446	0.745446	1.67649	Down	6.53268	-5.37176	0.00100998	0.0446795	-0.351375
7272	17532649	NADH dehydrogenase subunit 6	ND6	ENSMUSG00000064368	-0.382839	0.382839	1.30391	Down	8.70932	-5.36914	0.00101286	0.0446922	-0.354291
6169	17470187	zinc finger protein 9	Zfp9	ENSMUSG00000072623	-0.576141	0.576141	1.49086	Down	8.21977	-5.36318	0.00101942	0.0447788	-0.360907
5214	17415932	adenylate kinase 4	Ak4	ENSMUSG00000028527	-0.511119	0.511119	1.42516	Down	7.99486	-5.35565	0.00102779	0.0450149	-0.369286
5990	17461408	predicted gene, 19789	Gm19789	NA	-0.376834	0.376834	1.29849	Down	6.50846	-5.34227	0.00104284	0.0451952	-0.384181
1826	17236525	microRNA 1931	Mir1931	ENSMUSG00000089214	-0.543989	0.543989	1.458	Down	7.58064	-5.3364	0.00104952	0.0452949	-0.390726
4115	17357969	peptidylprolyl isomerase A pseudogene 8	E030024N20Rik	NA	-0.566976	0.566976	1.48142	Down	6.63673	-5.33338	0.00105298	0.0453337	-0.394093
2674	17283784	autophagy related 2B	Atg2b	ENSMUSG00000041341	-0.380212	0.380212	1.30153	Down	9.59873	-5.32658	0.00106081	0.0453549	-0.401686
1903	17239757	trace amine-associated receptor 6	Taar6	ENSMUSG00000045111	-0.247374	0.247374	1.18704	Down	4.6843	-5.32565	0.00106188	0.0453549	-0.402726
4006	17351952	ST8 alpha-N-acetyl-neuraminide alpha-2,8-sialyltransferase 5	St8sia5	ENSMUSG00000025425	-0.599047	0.599047	1.51472	Down	8.20532	-5.31571	0.00107346	0.0456136	-0.413838
3982	17350856	solute carrier family 27 (fatty acid transporter), member 6	Slc27a6	ENSMUSG00000024600	-0.716631	0.716631	1.64334	Down	8.57284	-5.31245	0.00107728	0.0456162	-0.417479
4675	17384619	small nucleolar RNA, C/D box 90	Snord90	NA	-0.322063	0.322063	1.25012	Down	4.34187	-5.30628	0.00108456	0.0456162	-0.424389
5759	17449064	serine peptidase inhibitor, Kazal type 2	Spink2	ENSMUSG00000053030	-0.533999	0.533999	1.44794	Down	5.15654	-5.3024	0.00108917	0.0456162	-0.428737
2634	17281721	liver glycogen phosphorylase	Pygl	ENSMUSG00000021069	-0.433805	0.433805	1.35079	Down	7.98899	-5.30027	0.00109171	0.0456162	-0.431125
2555	17278771	snoRNA DQ267101	DQ267101	ENSMUSG00000064496	-0.527674	0.527674	1.4416	Down	5.31206	-5.29787	0.00109458	0.0456162	-0.433817
7153	17525492	RIKEN cDNA A630095E13 gene	A630095E13Rik	ENSMUSG00000070313	-0.511465	0.511465	1.4255	Down	5.53427	-5.28725	0.00110737	0.0456162	-0.445735
1416	17215115	prothymosin alpha	Ptma	ENSMUSG00000026238	-0.241918	0.241918	1.18256	Down	11.4385	-5.2805	0.00111559	0.0456162	-0.453315
6466	17487457	B cell leukemia/lymphoma 3	Bcl3	ENSMUSG00000053175	-0.443988	0.443988	1.36036	Down	7.91635	-5.2755	0.00112172	0.0456162	-0.458939
3174	17305937	olfactory receptor 726	Olfr726	ENSMUSG00000060523	-0.394916	0.394916	1.31487	Down	5.26056	-5.26957	0.00112904	0.0456162	-0.465609
2865	17291430	prolactin family 8, subfamily a, member 81	Prl8a8	ENSMUSG00000021346	-0.455995	0.455995	1.37173	Down	12.3468	-5.25929	0.00114185	0.0459239	-0.477181
3652	17330967	nuclear factor of kappa light polypeptide gene enhancer in B cells inhibitor, zeta	Nfkbiz	ENSMUSG00000035356	-0.29054	0.29054	1.2231	Down	7.84685	-5.24834	0.00115568	0.0460769	-0.489538
7274	17532662	Sfi1 homolog, spindle assembly associated (yeast)	Sfi1	ENSMUSG00000023764	-0.311776	0.311776	1.24123	Down	8.97582	-5.24423	0.00116092	0.0461967	-0.494181
4866	17396257	zinc finger protein 320-like	Gm17771	NA	-0.931574	0.931574	1.90736	Down	2.89077	-5.24235	0.00116332	0.0462419	-0.496298
5380	17426206	aminolevulinate, delta-, dehydratase	Alad	ENSMUSG00000028393	-0.282031	0.282031	1.21591	Down	11.5003	-5.23266	0.00117581	0.0465075	-0.507258
2448	17272084	galactokinase 1	Galk1	ENSMUSG00000020766	-0.306668	0.306668	1.23685	Down	8.77735	-5.22783	0.00118209	0.0465462	-0.512724
3278	17310808	death-associated protein	Dap	ENSMUSG00000039168	-0.254117	0.254117	1.19261	Down	11.2958	-5.21412	0.00120011	0.0470594	-0.528254
6943	17513026	RIKEN cDNA 9430091E24 gene	9430091E24Rik	NA	-0.391577	0.391577	1.31183	Down	6.71998	-5.19769	0.00122212	0.0475615	-0.546909
5090	17408211	phosphodiesterase 4D interacting protein (myomegalin)	Pde4dip	ENSMUSG00000038170	-0.293141	0.293141	1.22531	Down	9.18014	-5.19484	0.00122599	0.0475615	-0.550155
7334	17536165	RIKEN cDNA 1600014K23 gene	1600014K23Rik	ENSMUSG00000035491	-0.488509	0.488509	1.40299	Down	10.775	-5.19263	0.00122898	0.0475615	-0.552663
2654	17282664	placental growth factor	Pgf	ENSMUSG00000004791	-0.455878	0.455878	1.37162	Down	8.38073	-5.19048	0.00123191	0.0475615	-0.555108
3945	17348812	desmoglein 2	Dsg2	ENSMUSG00000044393	-0.381759	0.381759	1.30293	Down	9.82365	-5.19039	0.00123203	0.0475615	-0.555207
3935	17348282	collectin sub-family member 12	Colec12	ENSMUSG00000036103	-0.443014	0.443014	1.35944	Down	10.1603	-5.17089	0.00125898	0.0480188	-0.577424
7276	17532694	phosphatidylserine decarboxylase, pseudogene 3	Pisd-ps3	NA	-0.476382	0.476382	1.39125	Down	9.08237	-5.16476	0.00126758	0.0482581	-0.584424
5550	17437611	phosphoglucomutase 1	Pgm1	ENSMUSG00000029171	-0.313457	0.313457	1.24268	Down	9.45432	-5.1636	0.00126922	0.0482758	-0.585747
5228	17416955	BEN domain containing 5	Bend5	ENSMUSG00000028545	-0.60748	0.60748	1.5236	Down	8.1616	-5.13404	0.00131169	0.0488775	-0.619565
7076	17520063	melanocortin 2 receptor accessory protein 2	Mrap2	ENSMUSG00000042761	-0.279129	0.279129	1.21346	Down	5.27245	-5.13386	0.00131196	0.0488775	-0.619779
1557	17222332	mannoside acetylglucosaminyltransferase 4, isoenzyme A	Mgat4a	ENSMUSG00000026110	-0.428312	0.428312	1.34566	Down	10.5617	-5.1154	0.0013393	0.0494403	-0.640971
4002	17351862	SMAD family member 7	Smad7	ENSMUSG00000025880	-0.279594	0.279594	1.21385	Down	9.76634	-5.10031	0.00136211	0.0499259	-0.658335
3847	17342065	mitogen-activated protein kinase 8 interacting protein 3	Mapk8ip3	ENSMUSG00000024163	-0.278825	0.278825	1.21321	Down	9.15393	-5.09868	0.0013646	0.0499651	-0.660209
6228	17474278	carcinoembryonic antigen-related cell adhesion molecule 5	Ceacam5	ENSMUSG00000008789	-1.00686	1.00686	2.00953	Down	10.8014	-5.09621	0.00136838	0.0499651	-0.663053
5602	17440826	acetyl-Coenzyme A carboxylase beta	Acacb	ENSMUSG00000042010	-0.336813	0.336813	1.26296	Down	6.70415	-5.08654	0.0013833	0.0503093	-0.674204
5355	17424119	aquaporin 3	Aqp3	ENSMUSG00000028435	-0.341708	0.341708	1.26726	Down	9.26226	-5.08225	0.00138997	0.0503305	-0.679154
1621	17226269	predicted gene 101	Gm101	ENSMUSG00000036962	-0.341703	0.341703	1.26725	Down	5.37508	-5.07683	0.00139847	0.0503659	-0.685418
7565	17547581	predicted gene 10387	Gm10387	NA	-0.525048	0.525048	1.43898	Down	7.43942	-5.07572	0.0014002	0.0503659	-0.686695
2225	17257405	tetratricopeptide repeat, ankyrin repeat and coiled-coil containing 2	Tanc2	ENSMUSG00000053580	-0.293881	0.293881	1.22593	Down	9.42699	-5.07123	0.00140728	0.0504865	-0.691883
5595	17440409	golgi autoantigen, golgin subfamily a, 3	Golga3	ENSMUSG00000029502	-0.266824	0.266824	1.20316	Down	8.63507	-5.07082	0.00140793	0.0504865	-0.692356
5178	17413553	zinc finger, CCHC domain containing 7	Zcchc7	ENSMUSG00000035649	-0.270833	0.270833	1.2065	Down	8.27227	-5.06904	0.00141076	0.050544	-0.694418
4818	17393637	suppressor of glucose, autophagy associated 1	Soga1	ENSMUSG00000055485	-0.331909	0.331909	1.25868	Down	8.26442	-5.06731	0.00141351	0.0505989	-0.696425
1935	17241318	hexokinase 1	Hk1	ENSMUSG00000037012	-0.271496	0.271496	1.20706	Down	9.00434	-5.06548	0.00141642	0.0506455	-0.698534
6460	17487078	pregnancy-specific glycoprotein 23	Psg23	ENSMUSG00000074359	-0.656717	0.656717	1.57649	Down	11.1526	-5.0634	0.00141974	0.0506615	-0.700945
7161	17525720	olfactory receptor 945	Olfr945	ENSMUSG00000063380	-0.320025	0.320025	1.24835	Down	4.30397	-5.06115	0.00142334	0.0506615	-0.703552
3983	17350869	isochorismatase domain containing 1	Isoc1	ENSMUSG00000024601	-0.347205	0.347205	1.27209	Down	11.067	-5.05836	0.00142782	0.0507596	-0.706785
6879	17509435	centrosomal protein 44	Cep44	ENSMUSG00000038215	-0.257517	0.257517	1.19542	Down	6.49311	-5.04202	0.00145436	0.0513497	-0.725728
3074	17301468	cholinergic receptor, nicotinic, alpha polypeptide 2 (neuronal)	Chrna2	ENSMUSG00000022041	-0.495001	0.495001	1.40932	Down	6.25193	-5.03566	0.00146483	0.0515434	-0.733109
4110	17357908	olfactory receptor 1462	Olfr1462	ENSMUSG00000094721	-0.311806	0.311806	1.24126	Down	2.0985	-5.02825	0.00147716	0.0516544	-0.74173
5492	17433696	hairy and enhancer of split 5 (Drosophila)	Hes5	ENSMUSG00000048001	-0.38387	0.38387	1.30484	Down	6.06784	-5.01229	0.00150407	0.0520783	-0.760309
6661	17498239	KCNQ1 overlapping transcript 1	Kcnq1ot1	NA	-0.32254	0.32254	1.25053	Down	8.72642	-5.00146	0.00152265	0.0524082	-0.772941
7204	17528692	cingulin-like 1	Cgnl1	ENSMUSG00000032232	-0.290502	0.290502	1.22307	Down	8.82242	-4.99954	0.00152597	0.0524449	-0.775185
5060	17407149	ATPase, class I, type 8B, member 2	Atp8b2	ENSMUSG00000060671	-0.245727	0.245727	1.18569	Down	9.04948	-4.98736	0.00154721	0.0527262	-0.789415
2599	17279893	kelch-like 29	Klhl29	ENSMUSG00000020627	-0.438687	0.438687	1.35537	Down	8.55917	-4.98696	0.00154792	0.0527262	-0.789884
1388	17213166	predicted gene 15834	Gm15834	ENSMUSG00000085054	-0.369366	0.369366	1.29179	Down	6.4759	-4.9868	0.00154818	0.0527262	-0.790061
3100	17302692	predicted gene 9376	Gm9376	ENSMUSG00000092109	-0.321175	0.321175	1.24935	Down	2.51304	-4.97822	0.00156336	0.0530684	-0.800107
1945	17241867	calcineurin binding protein 1	Cabin1	ENSMUSG00000020196	-0.24808	0.24808	1.18763	Down	9.47501	-4.97539	0.00156841	0.0531255	-0.803423
3261	17309268	endothelin receptor type B	Ednrb	ENSMUSG00000022122	-0.233374	0.233374	1.17558	Down	9.74453	-4.9582	0.00159941	0.0533369	-0.823577
7113	17522887	golgi autoantigen, golgin subfamily a, 4	Golga4	ENSMUSG00000038708	-0.282296	0.282296	1.21613	Down	8.85912	-4.95315	0.00160865	0.0533369	-0.829507
4453	17370659	kinesin family member 5C	Kif5c	ENSMUSG00000026764	-0.397298	0.397298	1.31704	Down	8.48335	-4.95277	0.00160935	0.0533369	-0.829955
1366	17211382	EF-hand domain (C-terminal) containing 1	Efhc1	ENSMUSG00000041809	-0.435917	0.435917	1.35277	Down	8.13151	-4.95051	0.0016135	0.0533369	-0.832606
7344	17536657	forkhead box O4	Foxo4	ENSMUSG00000042903	-0.318377	0.318377	1.24693	Down	10.7014	-4.94171	0.0016298	0.0533369	-0.842959
4018	17352835	synovial sarcoma translocation, Chromosome 18	Ss18	ENSMUSG00000037013	-0.247626	0.247626	1.18725	Down	8.70261	-4.93995	0.00163308	0.0533369	-0.845032
6457	17487054	pregnancy-specific glycoprotein 26	Psg26	ENSMUSG00000070799	-1.14787	1.14787	2.21587	Down	8.9671	-4.93919	0.00163449	0.0533369	-0.845919
6355	17481332	olfactory receptor 663	Olfr663	NA	-0.728129	0.728129	1.65649	Down	3.34236	-4.93801	0.00163669	0.0533667	-0.847306
2316	17262836	CDC42 small effector 2	Cdc42se2	ENSMUSG00000052298	-0.330592	0.330592	1.25753	Down	9.41004	-4.91889	0.00167289	0.0538967	-0.869842
2437	17271151	calcium channel, voltage-dependent, gamma subunit 4	Cacng4	ENSMUSG00000020723	-0.452829	0.452829	1.36872	Down	7.36397	-4.91123	0.00168765	0.0541017	-0.878891
2812	17289103	serine incorporator 5	Serinc5	ENSMUSG00000021703	-0.340714	0.340714	1.26638	Down	11.0288	-4.90288	0.00170389	0.0544854	-0.888756
6322	17479947	olfactory receptor 293	Olfr293	ENSMUSG00000063394	-0.546382	0.546382	1.46042	Down	2.26677	-4.89729	0.00171487	0.0546955	-0.895373
1816	17236182	tissue inhibitor of metalloproteinase 3	Timp3	ENSMUSG00000020044	-0.4669	0.4669	1.38214	Down	10.6865	-4.89614	0.00171713	0.0546955	-0.896733
3170	17305748	GTP cyclohydrolase 1	Gch1	ENSMUSG00000037580	-0.311791	0.311791	1.24125	Down	6.89145	-4.88075	0.0017478	0.0552091	-0.914973
1850	17238095	transmembrane protein 194	Tmem194	ENSMUSG00000040195	-0.450723	0.450723	1.36673	Down	5.18755	-4.88021	0.00174887	0.0552091	-0.915608
7511	17544754	mortality factor 4 like 2	Morf4l2	ENSMUSG00000031422	-0.397664	0.397664	1.31737	Down	8.61122	-4.87972	0.00174987	0.0552091	-0.916196
3136	17303821	MSS51 mitochondrial translational activator	Mss51	ENSMUSG00000021815	-0.295116	0.295116	1.22698	Down	6.49688	-4.87935	0.00175061	0.0552091	-0.916633
2914	17293454	cathepsin 3	Cts3	ENSMUSG00000074870	-0.901665	0.901665	1.86822	Down	11.9491	-4.87649	0.00175638	0.0553066	-0.920022
5867	17454521	MAD1 mitotic arrest deficient 1-like 1	Mad1l1	ENSMUSG00000029554	-0.278726	0.278726	1.21312	Down	8.11688	-4.86269	0.00178455	0.0558973	-0.936421
2382	17267420	yippee-like 2 (Drosophila)	Ypel2	ENSMUSG00000018427	-0.489875	0.489875	1.40432	Down	8.64491	-4.85929	0.00179156	0.0559317	-0.940463
5615	17441755	deltex 1 homolog (Drosophila)	Dtx1	ENSMUSG00000029603	-0.60789	0.60789	1.52403	Down	7.09813	-4.85865	0.00179288	0.0559317	-0.941219
4418	17368685	ral guanine nucleotide dissociation stimulator	Ralgds	ENSMUSG00000026821	-0.239479	0.239479	1.18057	Down	9.81833	-4.85341	0.00180375	0.0561756	-0.947453
4736	17389034	reticulocalbin 1	Rcn1	ENSMUSG00000005973	-0.320381	0.320381	1.24866	Down	9.22824	-4.85011	0.00181065	0.0562256	-0.95139
5827	17452115	2'-5' oligoadenylate synthetase 1G	Oas1g	ENSMUSG00000066861	-0.536396	0.536396	1.45034	Down	7.82989	-4.84373	0.00182404	0.0564907	-0.958985
6455	17487035	pregnancy specific glycoprotein 18	Psg18	ENSMUSG00000003505	-1.11882	1.11882	2.1717	Down	8.7869	-4.84084	0.00183015	0.0566093	-0.962432
1843	17237715	glucosamine (N-acetyl)-6-sulfatase	Gns	ENSMUSG00000034707	-0.255915	0.255915	1.19409	Down	12.1847	-4.83293	0.00184699	0.0566093	-0.971873
2886	17292450	FYVE, RhoGEF and PH domain containing 3	Fgd3	ENSMUSG00000037946	-0.24186	0.24186	1.18252	Down	7.91898	-4.83032	0.00185257	0.0566093	-0.974986
2065	17248967	olfactory receptor 1389	Olfr1389	ENSMUSG00000046575	-0.240171	0.240171	1.18113	Down	5.25518	-4.82971	0.00185389	0.0566093	-0.975717
6226	17474258	pregnancy-specific glycoprotein 29	Psg29	ENSMUSG00000023159	-0.84295	0.84295	1.79371	Down	11.7191	-4.82669	0.00186038	0.056682	-0.979322
5296	17420171	perlecan (heparan sulfate proteoglycan 2)	Hspg2	ENSMUSG00000028763	-0.345849	0.345849	1.2709	Down	11.3551	-4.8237	0.00186684	0.0567331	-0.982898
4918	17399404	predicted gene 15998	Gm15998	ENSMUSG00000086389	-0.360828	0.360828	1.28416	Down	6.10231	-4.82007	0.00187472	0.0567765	-0.987239
6818	17506571	zinc finger protein (C2H2 type) 276	Zfp276	ENSMUSG00000001065	-0.347835	0.347835	1.27265	Down	7.88624	-4.81172	0.00189296	0.056961	-0.997224
5536	17436907	actin filament associated protein 1	Afap1	ENSMUSG00000029094	-0.218384	0.218384	1.16343	Down	9.75688	-4.80292	0.0019124	0.0571167	-1.00776
2239	17258140	transmembrane protein 104	Tmem104	ENSMUSG00000045980	-0.304393	0.304393	1.2349	Down	10.7743	-4.80251	0.00191333	0.0571167	-1.00826
6360	17481620	olfactory receptor 498	Olfr498	ENSMUSG00000096679	-0.510391	0.510391	1.42444	Down	3.68778	-4.80078	0.00191718	0.0571642	-1.01034
2101	17250812	trans-golgi network vesicle protein 23B	Tvp23b	ENSMUSG00000014177	-0.313165	0.313165	1.24243	Down	8.34848	-4.79602	0.00192782	0.0573465	-1.01604
6836	17507668	coordinator of PRMT5, differentiation stimulator	Coprs	ENSMUSG00000031458	-0.300698	0.300698	1.23174	Down	5.79321	-4.79108	0.00193893	0.0575486	-1.02197
1964	17243544	aldehyde dehydrogenase 1 family, member L2	Aldh1l2	ENSMUSG00000020256	-0.330456	0.330456	1.25741	Down	6.20761	-4.7845	0.00195383	0.0576596	-1.02987
4094	17357444	fatty acid desaturase 3	Fads3	ENSMUSG00000024664	-0.295477	0.295477	1.22729	Down	10.7071	-4.78122	0.00196131	0.0577364	-1.03381
6047	17464331	aryl hydrocarbon receptor nuclear translocator-like 2	Arntl2	ENSMUSG00000040187	-0.305583	0.305583	1.23592	Down	7.1442	-4.77703	0.00197091	0.0577513	-1.03884
2752	17286158	prolactin family 3, subfamily a, member 1	Prl3a1	ENSMUSG00000038883	-1.04227	1.04227	2.05947	Down	11.5638	-4.77416	0.00197752	0.0578551	-1.0423
3203	17306937	chymase 1, mast cell	Cma1	ENSMUSG00000022225	-0.465064	0.465064	1.38038	Down	5.85329	-4.77367	0.00197865	0.0578551	-1.04289
6768	17503616	adenylate cyclase 7	Adcy7	ENSMUSG00000031659	-0.255845	0.255845	1.19404	Down	9.51388	-4.77066	0.00198562	0.0579414	-1.04651
2044	17248309	serine/threonine kinase 10	Stk10	ENSMUSG00000020272	-0.217874	0.217874	1.16302	Down	8.65187	-4.76393	0.00200127	0.0581465	-1.05461
5617	17442046	hydrogen voltage-gated channel 1	Hvcn1	ENSMUSG00000064267	-0.331099	0.331099	1.25797	Down	8.55811	-4.76203	0.00200572	0.058194	-1.0569
1427	17215873	G protein-coupled receptor 35	Gpr35	ENSMUSG00000026271	-0.288288	0.288288	1.22119	Down	6.87051	-4.75813	0.00201487	0.0583368	-1.0616
3904	17345728	MyoD family inhibitor	Mdfi	ENSMUSG00000032717	-0.41969	0.41969	1.33764	Down	8.19765	-4.75533	0.00202147	0.0583644	-1.06498
6524	17491074	ATP-binding cassette, sub-family C (CFTR/MRP), member 8	Abcc8	ENSMUSG00000040136	-0.476369	0.476369	1.39124	Down	6.59428	-4.7486	0.00203744	0.0586923	-1.07309
1598	17225191	natriuretic peptide type C	Nppc	ENSMUSG00000026241	-0.646058	0.646058	1.56489	Down	8.80083	-4.74735	0.00204042	0.0586923	-1.0746
2196	17256066	predicted gene 12	Gm12	NA	-0.462565	0.462565	1.37799	Down	7.10155	-4.74697	0.00204135	0.0586923	-1.07507
7635	17548726	predicted gene 7265	Gm7265	NA	-0.306774	0.306774	1.23694	Down	8.55349	-4.72999	0.00208234	0.0594164	-1.09559
5173	17413300	RUN and SH3 domain containing 2	Rusc2	ENSMUSG00000035969	-0.317152	0.317152	1.24587	Down	8.52833	-4.728	0.0020872	0.059473	-1.09799
2566	17278836	microRNA 654	Mir654	ENSMUSG00000077980	-0.602891	0.602891	1.51876	Down	6.52673	-4.72584	0.00209251	0.0594939	-1.10061
7304	17534293	reproductive homeobox 5	Rhox5	ENSMUSG00000095180, ENSMUSG00000097306	-0.24172	0.24172	1.1824	Down	9.76401	-4.72499	0.00209459	0.0594939	-1.10164
7044	17518134	predicted gene 5122	Gm5122	NA	-0.314594	0.314594	1.24366	Down	7.07547	-4.72155	0.00210307	0.0595972	-1.10581
7138	17524535	DNA methyltransferase (cytosine-5) 1	Dnmt1	ENSMUSG00000004099	-0.231732	0.231732	1.17424	Down	9.87589	-4.72154	0.00210309	0.0595972	-1.10582
2442	17271632	sidekick homolog 2 (chicken)	Sdk2	ENSMUSG00000041592	-0.447974	0.447974	1.36412	Down	7.51308	-4.71109	0.00212905	0.0600857	-1.11848
4096	17357514	cytochrome b561 family, member A3	Cyb561a3	ENSMUSG00000034445	-0.238735	0.238735	1.17996	Down	9.45593	-4.7076	0.00213781	0.0602508	-1.12272
6453	17487023	predicted gene 9519	Gm9519	NA	-1.20048	1.20048	2.29816	Down	10.7768	-4.68673	0.00219098	0.0612481	-1.14808
3130	17303386	deoxyribonuclease 1-like 3	Dnase1l3	ENSMUSG00000025279	-0.370123	0.370123	1.29246	Down	8.87833	-4.67722	0.00221571	0.0615222	-1.15966
2479	17274249	protein disulfide isomerase associated 6	Pdia6	ENSMUSG00000020571	-0.286253	0.286253	1.21947	Down	10.6036	-4.67195	0.00222952	0.0615222	-1.16608
5764	17449406	sulfotransferase family 1D, member 1	Sult1d1	ENSMUSG00000029273	-0.344506	0.344506	1.26972	Down	4.226	-4.67121	0.00223147	0.0615222	-1.16698
5883	17455554	NEDD4 binding protein 2-like 1	N4bp2l1	ENSMUSG00000041132	-0.388936	0.388936	1.30943	Down	7.0705	-4.67002	0.00223462	0.0615222	-1.16844
4831	17394446	zinc finger protein 334	Zfp334	ENSMUSG00000017667	-0.21879	0.21879	1.16376	Down	7.22589	-4.66974	0.00223536	0.0615222	-1.16878
2912	17293418	cathepsin 8	Cts8	ENSMUSG00000057446	-0.490689	0.490689	1.40512	Down	4.15135	-4.66931	0.00223649	0.0615222	-1.1693
1425	17215820	glypican 1	Gpc1	ENSMUSG00000034220	-0.385387	0.385387	1.30621	Down	10.02	-4.66511	0.00224762	0.0615832	-1.17443
2798	17288021	zinc finger protein 120-like	Gm20599	NA	-0.540275	0.540275	1.45425	Down	4.27558	-4.6618	0.00225643	0.0617011	-1.17847
1811	17235941	carbohydrate sulfotransferase 11	Chst11	ENSMUSG00000034612	-0.424327	0.424327	1.34195	Down	9.80983	-4.65335	0.00227911	0.0621204	-1.18879
2868	17291461	prolactin family 7, subfamily b, member 1	Prl7b1	ENSMUSG00000021347	-0.614301	0.614301	1.53082	Down	11.3186	-4.64715	0.0022959	0.0624912	-1.19637
2943	17296174	mitogen-activated protein kinase kinase kinase 1	Map3k1	ENSMUSG00000021754	-0.289072	0.289072	1.22185	Down	8.99443	-4.64655	0.00229753	0.062492	-1.19711
2337	17264651	KDM1 lysine (K)-specific demethylase 6B	Kdm6b	ENSMUSG00000018476	-0.330309	0.330309	1.25728	Down	10.3137	-4.63782	0.00232142	0.0628547	-1.20779
5998	17461798	von Hippel-Lindau tumor suppressor	Vhl	ENSMUSG00000033933	-0.357327	0.357327	1.28105	Down	9.01385	-4.63672	0.00232445	0.0628955	-1.20913
7585	17547851	predicted gene, 20290	Gm20290	NA	-0.260446	0.260446	1.19785	Down	7.75762	-4.63085	0.00234071	0.0631289	-1.21633
4753	17390263	congenital dyserythropoietic anemia, type I (human)	Cdan1	ENSMUSG00000027284	-0.245705	0.245705	1.18567	Down	8.26577	-4.61145	0.00239528	0.0640574	-1.24013
7625	17548502	predicted gene, 19966	Gm19966	NA	-0.228383	0.228383	1.17152	Down	7.74241	-4.60167	0.00242332	0.0646402	-1.25216
4031	17353585	endoplasmic reticulum chaperone SIL1 homolog (S. cerevisiae)	Sil1	ENSMUSG00000024357	-0.218626	0.218626	1.16362	Down	8.16359	-4.5966	0.00243803	0.0648457	-1.25841
3343	17313998	cysteine-rich with EGF-like domains 2	Creld2	ENSMUSG00000023272	-0.314533	0.314533	1.24361	Down	10.3547	-4.58564	0.00247011	0.0654238	-1.27191
3614	17329316	diacylglycerol kinase, gamma	Dgkg	ENSMUSG00000022861	-0.261595	0.261595	1.1988	Down	5.14305	-4.58334	0.0024769	0.0654693	-1.27475
7561	17547501	predicted gene, 19337	Gm19337	NA	-0.253647	0.253647	1.19222	Down	6.39069	-4.58269	0.00247882	0.0654693	-1.27555
4986	17402513	neurogenin 2	Neurog2	ENSMUSG00000027967	-0.315598	0.315598	1.24453	Down	7.28263	-4.57537	0.00250058	0.0658093	-1.28458
6459	17487070	pregnancy-specific glycoprotein 27	Psg27	ENSMUSG00000070797	-0.597294	0.597294	1.51288	Down	11.8156	-4.56503	0.0025317	0.0661232	-1.29736
4464	17371996	RIKEN cDNA D230022J07 gene	D230022J07Rik	NA	-0.23464	0.23464	1.17661	Down	6.05964	-4.56247	0.00253947	0.0662347	-1.30052
1480	17219005	cellular repressor of E1A-stimulated genes 1	Creg1	ENSMUSG00000040713	-0.428628	0.428628	1.34595	Down	12.4043	-4.55368	0.00256634	0.0665238	-1.3114
5373	17425077	TBC1 domain family, member 2	Tbc1d2	ENSMUSG00000039813	-0.252461	0.252461	1.19124	Down	9.10024	-4.54564	0.00259118	0.0667295	-1.32135
2864	17291420	prolactin family 8, subfamily a, member 6	Prl8a6	ENSMUSG00000021345	-0.753368	0.753368	1.68572	Down	11.4579	-4.54545	0.00259178	0.0667295	-1.32159
3285	17311104	grainyhead-like 2 (Drosophila)	Grhl2	ENSMUSG00000022286	-0.247897	0.247897	1.18747	Down	8.53883	-4.53998	0.00260883	0.0669119	-1.32836
3800	17340043	RIKEN cDNA 4933433H22 gene	4933433H22Rik	NA	-0.210538	0.210538	1.15712	Down	6.10666	-4.53097	0.00263722	0.0673365	-1.33955
6908	17511079	zinc finger SWIM-type containing 4	Zswim4	ENSMUSG00000035671	-0.227351	0.227351	1.17068	Down	8.52933	-4.52235	0.00266468	0.067667	-1.35026
2800	17288051	zinc finger protein 80	Zfp808	ENSMUSG00000074867	-0.332492	0.332492	1.25919	Down	7.30286	-4.51734	0.0026808	0.0679569	-1.35649
3091	17302418	ubiquitin carboxyl-terminal esterase L3 (ubiquitin thiolesterase)	Uchl3	ENSMUSG00000022111	-0.537962	0.537962	1.45192	Down	6.18997	-4.51161	0.00269937	0.0682601	-1.36362
3431	17319554	phosphomannomutase 1	Pmm1	ENSMUSG00000022474	-0.271542	0.271542	1.2071	Down	8.06739	-4.50931	0.00270683	0.0683653	-1.36648
2517	17276642	fucosyltransferase 8	Fut8	ENSMUSG00000021065	-0.244211	0.244211	1.18444	Down	10.3855	-4.50768	0.00271216	0.068458	-1.36851
1991	17245334	dual-specificity tyrosine-(Y)-phosphorylation regulated kinase 2	Dyrk2	ENSMUSG00000028630	-0.230261	0.230261	1.17305	Down	9.94788	-4.50035	0.00273624	0.0689395	-1.37764
4578	17378754	catenin, beta like 1	Ctnnbl1	ENSMUSG00000027649	-0.279765	0.279765	1.214	Down	8.62509	-4.48879	0.00277469	0.0694429	-1.39207
4156	17359878	peroxisome proliferative activated receptor, gamma, coactivator-related 1	Pprc1	ENSMUSG00000055491	-0.267279	0.267279	1.20354	Down	8.31924	-4.48471	0.0027884	0.0696595	-1.39716
2253	17258935	ectonucleotide pyrophosphatase/phosphodiesterase 7	Enpp7	ENSMUSG00000046697	-1.17957	1.17957	2.2651	Down	7.77311	-4.4747	0.00282235	0.0701097	-1.40967
2001	17245729	solute carrier family 26, member 10	Slc26a10	ENSMUSG00000040441	-0.258523	0.258523	1.19625	Down	6.16527	-4.4744	0.00282338	0.0701097	-1.41005
4135	17358690	3'-phosphoadenosine 5'-phosphosulfate synthase 2	Papss2	ENSMUSG00000024899	-0.508616	0.508616	1.42269	Down	9.31366	-4.46422	0.00285836	0.0705019	-1.42278
3149	17304338	interleukin 17 receptor B	Il17rb	ENSMUSG00000015966	-0.414769	0.414769	1.33308	Down	7.87445	-4.46112	0.00286912	0.0706514	-1.42666
6700	17500074	zinc finger, matrin type 4	Zmat4	ENSMUSG00000037492	-0.609435	0.609435	1.52566	Down	6.57998	-4.45844	0.00287847	0.0707133	-1.43003
3880	17344511	ATP-binding cassette, sub-family F (GCN20), member 1	Abcf1	ENSMUSG00000038762	-0.22304	0.22304	1.16719	Down	9.74734	-4.45372	0.00289501	0.0708082	-1.43595
4215	17362595	fatty acid desaturase 2	Fads2	ENSMUSG00000024665	-0.396986	0.396986	1.31675	Down	11.3075	-4.43804	0.00295063	0.0715927	-1.45562
5076	17407738	myeloid/lymphoid or mixed-lineage leukemia (trithorax homolog, Drosophila); translocated to, 11	Mllt11	ENSMUSG00000053192	-0.434611	0.434611	1.35155	Down	8.10896	-4.43748	0.00295263	0.0715992	-1.45633
3462	17321561	NCK-associated protein 5-like	Nckap5l	ENSMUSG00000023009	-0.314688	0.314688	1.24374	Down	8.15289	-4.43609	0.00295763	0.0716364	-1.45807
4722	17388332	cAMP responsive element binding protein 3-like 1	Creb3l1	ENSMUSG00000027230	-0.488982	0.488982	1.40345	Down	9.7589	-4.43196	0.00297253	0.071871	-1.46327
2883	17292333	protein tyrosine phosphatase domain containing 1	Ptpdc1	ENSMUSG00000038042	-0.263953	0.263953	1.20076	Down	7.3546	-4.42933	0.00298204	0.0720167	-1.46657
3543	17325339	RIKEN cDNA 2010005H15 gene	2010005H15Rik	ENSMUSG00000095620	-0.361241	0.361241	1.28453	Down	5.25103	-4.42599	0.00299419	0.0722257	-1.47078
7213	17529383	phosphoglucomutase 3	Pgm3	ENSMUSG00000056131	-0.250035	0.250035	1.18924	Down	8.42913	-4.42418	0.00300078	0.0722435	-1.47305
5468	17431761	cytidine deaminase	Cda	ENSMUSG00000028755	-0.524004	0.524004	1.43794	Down	9.33453	-4.41461	0.00303598	0.0726823	-1.48511
7090	17520822	RIKEN cDNA 9630041A04 gene	9630041A04Rik	ENSMUSG00000057710	-0.378081	0.378081	1.29961	Down	5.93978	-4.40868	0.00305799	0.0729169	-1.49257
1501	17219554	immunoglobulin superfamily, member 9	Igsf9	ENSMUSG00000037995	-0.270181	0.270181	1.20596	Down	7.55649	-4.40771	0.00306161	0.0729582	-1.4938
4073	17355738	zinc finger protein 236	Zfp236	ENSMUSG00000041258	-0.196983	0.196983	1.1463	Down	8.54068	-4.40558	0.00306958	0.0730638	-1.49649
5647	17443565	GRB10 interacting GYF protein 1	Gigyf1	ENSMUSG00000029714	-0.209065	0.209065	1.15594	Down	7.73137	-4.40131	0.00308561	0.0732115	-1.50187
6787	17504587	carboxylesterase 2H	Ces2h	ENSMUSG00000091813	-0.415548	0.415548	1.33381	Down	5.05207	-4.39939	0.00309288	0.0732115	-1.50431
3620	17329486	transmembrane protein 207	Tmem207	ENSMUSG00000091972	-0.297979	0.297979	1.22942	Down	3.92127	-4.39922	0.00309349	0.0732115	-1.50451
7177	17526968	RIKEN cDNA 4833427G06 gene	4833427G06Rik	ENSMUSG00000032057	-0.451731	0.451731	1.36768	Down	3.54018	-4.39639	0.00310422	0.0732557	-1.50809
2817	17289324	glucosaminyl (N-acetyl) transferase 4, core 2 (beta-1,6-N-acetylglucosaminyltransferase)	Gcnt4	ENSMUSG00000091387	-0.485003	0.485003	1.39959	Down	7.34762	-4.39244	0.00311923	0.0734423	-1.51308
6486	17488515	iron/zinc purple acid phospatase-like	Papl	ENSMUSG00000037469	-0.355317	0.355317	1.27927	Down	7.84877	-4.38513	0.00314724	0.0738656	-1.52233
5474	17432227	filamin binding LIM protein 1	Fblim1	ENSMUSG00000006219	-0.338474	0.338474	1.26442	Down	8.02924	-4.38058	0.00316481	0.0740936	-1.52808
4725	17388454	CD82 antigen	Cd82	ENSMUSG00000027215	-0.290256	0.290256	1.22286	Down	8.25767	-4.37064	0.00320357	0.0747469	-1.54067
4802	17392472	Ral GTPase activating protein, alpha subunit 2 (catalytic)	Ralgapa2	ENSMUSG00000037110	-0.282397	0.282397	1.21621	Down	8.94382	-4.36561	0.00322336	0.0749704	-1.54704
3985	17351053	colony stimulating factor 1 receptor	Csf1r	ENSMUSG00000024621	-0.254977	0.254977	1.19332	Down	11.6359	-4.36544	0.00322403	0.0749704	-1.54725
4650	17383347	RIKEN cDNA 2810430I11 gene	2810430I11Rik	NA	-0.293528	0.293528	1.22563	Down	5.90327	-4.36103	0.00324152	0.0751236	-1.55285
7583	17547821	predicted gene, 19703	Gm19703	NA	-0.349119	0.349119	1.27378	Down	7.58137	-4.35906	0.00324936	0.075221	-1.55535
4617	17380911	RIKEN cDNA 9230112E08 gene	9230112E08Rik	NA	-0.407488	0.407488	1.32637	Down	6.128	-4.35351	0.00327159	0.0754385	-1.5624
4375	17366924	microRNA 669m-2	Mir669m-2	NA	-0.53058	0.53058	1.44451	Down	5.68839	-4.35111	0.00328122	0.0754385	-1.56544
2379	17267174	RIKEN cDNA 8430403D17 gene	8430403D17Rik	ENSMUSG00000086199	-0.290989	0.290989	1.22348	Down	5.49259	-4.3499	0.00328612	0.0754385	-1.56698
1965	17243576	adaptor protein, phosphotyrosine interaction, PH domain and leucine zipper containing 2	Appl2	ENSMUSG00000020263	-0.302908	0.302908	1.23363	Down	9.30643	-4.34878	0.00329064	0.0754492	-1.56841
4994	17403039	RIKEN cDNA 1110002E22 gene	1110002E22Rik	NA	-0.634489	0.634489	1.55239	Down	6.16401	-4.34458	0.00330765	0.0755969	-1.57374
6227	17474270	pregnancy specific glycoprotein pseudogene 1	Psg-ps1	NA	-0.957382	0.957382	1.94178	Down	11.3634	-4.33147	0.00336144	0.0761434	-1.59042
3229	17308242	PDZ and LIM domain 2	Pdlim2	ENSMUSG00000022090	-0.22357	0.22357	1.16762	Down	9.61422	-4.31694	0.00342214	0.0767296	-1.60893
2246	17258708	RIKEN cDNA 2810008D09 gene	2810008D09Rik	ENSMUSG00000086859	-0.277439	0.277439	1.21204	Down	8.19616	-4.31478	0.00343128	0.0768506	-1.61169
3726	17335770	ATP-binding cassette, sub-family G (WHITE), member 1	Abcg1	ENSMUSG00000024030	-0.299264	0.299264	1.23052	Down	9.89955	-4.3102	0.00345072	0.0769758	-1.61753
2473	17273973	matrilin 3	Matn3	ENSMUSG00000020583	-0.223779	0.223779	1.16779	Down	5.51427	-4.30944	0.00345396	0.0769758	-1.61851
2363	17266421	predicted gene 3948	Gm3948	NA	-0.31567	0.31567	1.24459	Down	5.09152	-4.29781	0.00350397	0.0774385	-1.63338
5650	17443940	Sad1 and UNC84 domain containing 1	Sun1	ENSMUSG00000036817	-0.211189	0.211189	1.15764	Down	9.76263	-4.29295	0.00352507	0.0776247	-1.63959
4840	17394782	dolichol-phosphate (beta-D) mannosyltransferase 1	Dpm1	ENSMUSG00000078919	-0.235719	0.235719	1.17749	Down	8.57819	-4.29231	0.00352785	0.0776247	-1.6404
2104	17250924	phosphoinositide-interacting regulator of transient receptor potential channels	Pirt	ENSMUSG00000048070	-0.631328	0.631328	1.54899	Down	6.596	-4.27029	0.00362538	0.0788539	-1.66861
3316	17312746	potassium channel tetramerisation domain containing 17	Kctd17	ENSMUSG00000033287	-0.254984	0.254984	1.19332	Down	9.31936	-4.2641	0.00365336	0.079098	-1.67656
3552	17326239	microRNA 5118	Mir5118	ENSMUSG00000093292	-0.233984	0.233984	1.17608	Down	4.88632	-4.26273	0.00365958	0.079098	-1.67832
4028	17353412	receptor accessory protein 5	Reep5	ENSMUSG00000005873	-0.220163	0.220163	1.16487	Down	9.21708	-4.26249	0.00366067	0.079098	-1.67863
6458	17487062	pregnancy-specific glycoprotein 25	Psg25	ENSMUSG00000070798	-1.14571	1.14571	2.21254	Down	11.2524	-4.25833	0.0036796	0.0792361	-1.68397
5981	17460747	vomeronasal 1 receptor 40	Vmn1r40	ENSMUSG00000096051	-0.216064	0.216064	1.16156	Down	4.80639	-4.25762	0.00368288	0.0792653	-1.68489
7371	17538206	autophagy related 4A, cysteine peptidase	Atg4a	ENSMUSG00000079418	-0.206556	0.206556	1.15393	Down	9.54305	-4.25708	0.00368534	0.0792771	-1.68558
2913	17293444	cathepsin M	Ctsm	ENSMUSG00000074871	-1.31058	1.31058	2.48041	Down	9.24454	-4.25533	0.00369335	0.0794079	-1.68782
3744	17337142	histocompatibility 2, Q region locus 10	H2-Q10	ENSMUSG00000067235	-0.324131	0.324131	1.25191	Down	6.73946	-4.25016	0.00371718	0.079689	-1.69448
3805	17340244	tetratricopeptide repeat domain 7	Ttc7	ENSMUSG00000036918	-0.291162	0.291162	1.22363	Down	7.84003	-4.24778	0.0037282	0.0797063	-1.69754
5328	17422704	cyclin L2	Ccnl2	ENSMUSG00000029068	-0.275298	0.275298	1.21024	Down	9.2304	-4.2453	0.00373972	0.0797945	-1.70073
7321	17535600	dual specificity phosphatase 9	Dusp9	ENSMUSG00000031383	-0.214784	0.214784	1.16053	Down	11.7819	-4.24396	0.00374594	0.0798329	-1.70245
1683	17229953	predicted gene 2710	Gm2710	NA	-0.227508	0.227508	1.17081	Down	5.54325	-4.24318	0.00374956	0.0798566	-1.70345
3779	17338796	scaffold attachment factor B	Safb	ENSMUSG00000071054	-0.216249	0.216249	1.16171	Down	8.02018	-4.24253	0.00375262	0.0798566	-1.7043
6456	17487046	pregnancy-specific glycoprotein 28	Psg28	ENSMUSG00000030373	-0.949456	0.949456	1.93114	Down	8.40261	-4.24248	0.00375285	0.0798566	-1.70436
4380	17366938	microRNA 297a-4	Mir297a-4	NA	-0.458759	0.458759	1.37436	Down	7.20893	-4.22388	0.00384084	0.0807729	-1.72833
2710	17285007	pitrilysin metallepetidase 1	Pitrm1	ENSMUSG00000021193	-0.415367	0.415367	1.33364	Down	10.9257	-4.22036	0.00385774	0.080908	-1.73288
4647	17383013	SEC16 homolog A (S. cerevisiae)	Sec16a	ENSMUSG00000026924	-0.216372	0.216372	1.16181	Down	10.0937	-4.21646	0.00387656	0.0810706	-1.73791
7002	17516110	olfactory receptor 874	Olfr874	ENSMUSG00000063350	-0.487754	0.487754	1.40226	Down	3.27215	-4.2083	0.00391624	0.0813634	-1.74845
2827	17289790	microRNA 582	Mir582	NA	-0.40029	0.40029	1.31977	Down	2.95682	-4.20406	0.00393708	0.0815116	-1.75394
1372	17211774	pleckstrin homology domain containing, family B (evectins) member 2	Plekhb2	ENSMUSG00000026123	-0.207024	0.207024	1.1543	Down	8.93657	-4.20314	0.0039416	0.0815236	-1.75513
7085	17520537	glycerol kinase 5 (putative)	Gk5	ENSMUSG00000041440	-0.37258	0.37258	1.29467	Down	8.37871	-4.20008	0.00395668	0.081672	-1.75908
3406	17317983	activity regulated cytoskeletal-associated protein	Arc	ENSMUSG00000022602	-0.363346	0.363346	1.28641	Down	8.00786	-4.19671	0.00397343	0.0818449	-1.76345
6663	17498271	cysteinyl-tRNA synthetase	Cars	ENSMUSG00000010755	-0.298102	0.298102	1.22953	Down	8.21993	-4.19644	0.00397474	0.0818449	-1.76379
2126	17252081	phospholipase D2	Pld2	ENSMUSG00000020828	-0.183308	0.183308	1.13548	Down	9.08972	-4.17683	0.00407362	0.0830083	-1.78921
6391	17483048	apolipoprotein B receptor	Apobr	ENSMUSG00000042759	-0.330922	0.330922	1.25782	Down	8.05742	-4.17627	0.00407646	0.0830252	-1.78993
5599	17440633	meningioma 1	Mn1	ENSMUSG00000070576	-0.354329	0.354329	1.27839	Down	6.78358	-4.17101	0.0041035	0.0834033	-1.79677
6161	17469919	transmembrane protein 40	Tmem40	ENSMUSG00000059900	-0.420679	0.420679	1.33856	Down	7.58367	-4.1629	0.00414545	0.0839422	-1.8073
6231	17474315	carcinoembryonic antigen-related cell adhesion molecule 11	Ceacam11	ENSMUSG00000030368	-0.898214	0.898214	1.86376	Down	10.3817	-4.16283	0.00414585	0.0839422	-1.80739
3882	17344706	tripartite motif-containing 39	Trim39	ENSMUSG00000045409	-0.239927	0.239927	1.18093	Down	7.85344	-4.16156	0.00415247	0.0839529	-1.80904
2354	17265814	olfactory receptor 43	Olfr43	ENSMUSG00000070377	-0.483302	0.483302	1.39794	Down	3.92942	-4.15595	0.00418187	0.0840541	-1.81634
3002	17298631	V-set and transmembrane domain containing 4	Vstm4	ENSMUSG00000050666	-0.33934	0.33934	1.26518	Down	9.99292	-4.15459	0.00418901	0.0840751	-1.81811
6313	17479425	TOPBP1-interacting checkpoint and replication regulator	Ticrr	ENSMUSG00000046591	-0.394575	0.394575	1.31456	Down	7.03941	-4.15189	0.00420324	0.0841156	-1.82162
2340	17264835	CD68 antigen	Cd68	ENSMUSG00000018774	-0.306346	0.306346	1.23657	Down	11.0307	-4.15008	0.00421285	0.0842359	-1.82398
1773	17233860	phenazine biosynthesis-like protein domain containing 2	Pbld2	ENSMUSG00000020068	-0.24331	0.24331	1.18371	Down	5.96032	-4.14762	0.0042259	0.0844057	-1.82718
1828	17236638	FYVE, RhoGEF and PH domain containing 6	Fgd6	ENSMUSG00000020021	-0.275098	0.275098	1.21008	Down	9.22861	-4.14437	0.0042432	0.0844833	-1.83141
6048	17464400	RAB15 effector protein	Rep15	ENSMUSG00000040121	-0.346587	0.346587	1.27155	Down	5.52464	-4.14421	0.00424409	0.0844833	-1.83162
7637	17548763	predicted gene, 19279	Gm19279	NA	-0.381416	0.381416	1.30262	Down	6.81494	-4.1411	0.00426075	0.084652	-1.83568
6627	17495890	golgi associated, gamma adaptin ear containing, ARF binding protein 2	Gga2	ENSMUSG00000030872	-0.336753	0.336753	1.26291	Down	10.3085	-4.13859	0.00427423	0.0847259	-1.83895
1411	17214665	sphingosine-1-phosphate phosphotase 2	Sgpp2	ENSMUSG00000032908	-0.291086	0.291086	1.22356	Down	8.79121	-4.1385	0.00427472	0.0847259	-1.83906
2278	17260931	microRNA 1933	Mir1933	NA	-0.374662	0.374662	1.29654	Down	7.86373	-4.13637	0.00428619	0.0849126	-1.84184
6950	17513380	short chain dehydrogenase/reductase family 42E, member 1	Sdr42e1	ENSMUSG00000034308	-0.286184	0.286184	1.21941	Down	7.62318	-4.13133	0.00431353	0.0851686	-1.84842
2764	17286354	serine (or cysteine) peptidase inhibitor, clade B, member 6b	Serpinb6b	ENSMUSG00000042842	-0.295748	0.295748	1.22752	Down	10.6548	-4.11192	0.00442053	0.0864964	-1.87377
5423	17429057	protein tyrosine phosphatase, receptor type, F	Ptprf	ENSMUSG00000033295	-0.334392	0.334392	1.26085	Down	9.48352	-4.10601	0.00445369	0.0866531	-1.8815
1845	17237767	protein phosphatase 1H (PP2C domain containing)	Ppm1h	ENSMUSG00000034613	-0.241991	0.241991	1.18262	Down	8.12764	-4.10228	0.00447478	0.0867527	-1.88639
5243	17417858	microRNA 1957	Mir1957	NA	-0.289013	0.289013	1.2218	Down	8.86597	-4.10205	0.00447606	0.0867527	-1.88668
5725	17448614	corin	Corin	ENSMUSG00000005220	-0.397671	0.397671	1.31738	Down	9.2009	-4.10176	0.0044777	0.0867527	-1.88706
4989	17402607	collagen, type XXV, alpha 1	Col25a1	ENSMUSG00000058897	-0.218165	0.218165	1.16325	Down	5.93556	-4.10086	0.00448281	0.0867527	-1.88824
4364	17366886	microRNA 467e	Mir467e	NA	-0.55446	0.55446	1.46862	Down	7.67036	-4.10037	0.00448559	0.0867527	-1.88888
3801	17340050	pleckstrin homology domain containing, family H (with MyTH4 domain) member 2	Plekhh2	ENSMUSG00000040852	-0.235048	0.235048	1.17695	Down	8.36297	-4.09901	0.00449334	0.0867527	-1.89067
6307	17479006	chondroitin sulfate synthase 1	Chsy1	ENSMUSG00000032640	-0.177811	0.177811	1.13117	Down	10.3018	-4.09844	0.00449658	0.0867527	-1.89141
6889	17509976	solute carrier family 25, member 42	Slc25a42	ENSMUSG00000002346	-0.196268	0.196268	1.14573	Down	8.7155	-4.09179	0.00453459	0.0872011	-1.90012
7492	17543988	TAF9B RNA polymerase II, TATA box binding protein (TBP)-associated factor	Taf9b	ENSMUSG00000047242	-0.263697	0.263697	1.20055	Down	9.16814	-4.0862	0.00456681	0.0874548	-1.90745
5948	17458960	vomeronasal 1 receptor 20	Vmn1r20	ENSMUSG00000093679	-0.530706	0.530706	1.44464	Down	4.5968	-4.08548	0.00457102	0.0874948	-1.9084
6181	17471179	dual-specificity tyrosine-(Y)-phosphorylation regulated kinase 4	Dyrk4	ENSMUSG00000030345	-0.213491	0.213491	1.15949	Down	3.94449	-4.08353	0.00458231	0.0876298	-1.91095
7434	17540589	kelch-like 13	Klhl13	ENSMUSG00000036782	-0.342298	0.342298	1.26777	Down	10.5405	-4.08251	0.00458827	0.0877032	-1.9123
7591	17547915	RIKEN cDNA 9130004J05 gene	9130004J05Rik	NA	-0.382168	0.382168	1.3033	Down	7.81407	-4.07573	0.00462791	0.0880538	-1.9212
6895	17510345	bone marrow stromal cell antigen 2	Bst2	ENSMUSG00000046718	-0.285155	0.285155	1.21854	Down	7.66928	-4.07268	0.00464584	0.0881389	-1.9252
1937	17241454	DEAD (Asp-Glu-Ala-Asp) box polypeptide 50	Ddx50	ENSMUSG00000020076	-0.227708	0.227708	1.17097	Down	8.88729	-4.07099	0.00465583	0.0881389	-1.92742
1759	17233373	protein kinase inhibitor beta, cAMP dependent, testis specific	Pkib	ENSMUSG00000019876	-0.238864	0.238864	1.18006	Down	5.52625	-4.06724	0.00467807	0.0883403	-1.93235
7315	17535018	HIV TAT specific factor 1	Htatsf1	ENSMUSG00000067873	-0.245236	0.245236	1.18529	Down	9.22818	-4.06632	0.00468356	0.0883403	-1.93357
7604	17548110	per-pentamer repeat gene	Ppnr	NA	-0.396271	0.396271	1.3161	Down	7.63711	-4.0649	0.00469202	0.0884516	-1.93543
4757	17390448	transformation related protein 53 binding protein 1	Trp53bp1	ENSMUSG00000043909	-0.191119	0.191119	1.14165	Down	8.5381	-4.06344	0.0047007	0.088502	-1.93734
2004	17246019	Ngfi-A binding protein 2	Nab2	ENSMUSG00000025402	-0.334153	0.334153	1.26064	Down	8.12452	-4.06003	0.00472114	0.0886635	-1.94183
5016	17404462	microRNA 3092	Mir3092	NA	-0.415064	0.415064	1.33336	Down	7.12267	-4.05167	0.0047716	0.0891871	-1.95283
7124	17523646	chemokine (C-C motif) receptor 3	Ccr3	ENSMUSG00000035448	-0.453859	0.453859	1.3697	Down	4.89035	-4.04906	0.00478751	0.089323	-1.95628
6211	17473269	leukocyte receptor cluster (LRC) member 8	Leng8	ENSMUSG00000035545	-0.252055	0.252055	1.1909	Down	10.4987	-4.04801	0.00479392	0.0894021	-1.95766
7532	17545712	connector enhancer of kinase suppressor of Ras 2	Cnksr2	ENSMUSG00000025658	-0.237526	0.237526	1.17897	Down	5.41522	-4.04512	0.0048116	0.0895642	-1.96147
3746	17337155	POU domain, class 5, transcription factor 1	Pou5f1	ENSMUSG00000024406	-0.30545	0.30545	1.2358	Down	5.82341	-4.04436	0.00481625	0.0895642	-1.96247
2908	17293356	trophoblast specific protein beta	Tpbpb	ENSMUSG00000062705	-0.311353	0.311353	1.24087	Down	12.5785	-4.04003	0.00484294	0.08982	-1.96819
1486	17219264	UDP-Gal:betaGlcNAc beta 1,4-galactosyltransferase, polypeptide 3	B4galt3	ENSMUSG00000052423	-0.219342	0.219342	1.1642	Down	9.05586	-4.03744	0.00485894	0.0898495	-1.9716
1895	17239420	androgen-induced 1	Aig1	ENSMUSG00000019806	-0.434903	0.434903	1.35182	Down	8.38982	-4.03542	0.00487144	0.0899955	-1.97426
6944	17513031	golgi apparatus protein 1	Glg1	ENSMUSG00000003316	-0.238119	0.238119	1.17945	Down	9.98945	-4.03093	0.00489946	0.0902309	-1.98019
6990	17515420	zinc finger protein 872	Zfp872	ENSMUSG00000074472	-0.391823	0.391823	1.31205	Down	5.9117	-4.01366	0.00500876	0.0914216	-2.00301
1702	17230879	potassium channel tetramerisation domain containing 3	Kctd3	ENSMUSG00000026608	-0.214804	0.214804	1.16055	Down	9.56244	-4.00991	0.0050328	0.0917465	-2.00797
1443	17216868	microRNA 128-1	Mir128-1	NA	-0.34413	0.34413	1.26939	Down	4.93898	-4.00018	0.0050959	0.092611	-2.02085
3114	17303024	predicted gene 10021	Gm10021	NA	-0.257552	0.257552	1.19545	Down	9.89717	-3.99911	0.00510288	0.0926971	-2.02227
7144	17524847	erythropoietin receptor	Epor	ENSMUSG00000006235	-0.272895	0.272895	1.20823	Down	7.09654	-3.99649	0.00512005	0.0927394	-2.02575
5544	17437366	RIKEN cDNA 5730480H06 gene	5730480H06Rik	ENSMUSG00000093459	-0.312063	0.312063	1.24148	Down	6.37696	-3.99571	0.00512515	0.0927629	-2.02677
3573	17327099	Son DNA binding protein	Son	ENSMUSG00000022961	-0.173123	0.173123	1.1275	Down	9.5198	-3.99514	0.00512894	0.0927629	-2.02754
6235	17474361	synaptonemal complex protein 1, pseudogene 1	Sycp1-ps1	NA	-1.12861	1.12861	2.18648	Down	6.37199	-3.99337	0.00514054	0.092932	-2.02988
1576	17224071	fibronectin 1	Fn1	ENSMUSG00000026193	-0.171853	0.171853	1.1265	Down	13.1455	-3.9873	0.0051807	0.0934331	-2.03793
2884	17292390	WNK lysine deficient protein kinase 2	Wnk2	ENSMUSG00000037989	-0.394202	0.394202	1.31422	Down	7.65704	-3.98562	0.00519193	0.0934331	-2.04017
2412	17269785	pleckstrin homology domain containing, family H (with MyTH4 domain) member 3	Plekhh3	ENSMUSG00000035172	-0.196667	0.196667	1.14605	Down	7.31546	-3.9802	0.00522818	0.0937494	-2.04736
2772	17286707	glucosaminyl (N-acetyl) transferase 2, I-branching enzyme	Gcnt2	ENSMUSG00000021360	-0.320507	0.320507	1.24877	Down	8.67514	-3.97884	0.00523728	0.0937494	-2.04916
3357	17315002	methyltransferase like 7A1	Mettl7a1	ENSMUSG00000054619	-0.293483	0.293483	1.2256	Down	4.81851	-3.97678	0.00525119	0.0937842	-2.05191
5461	17431429	noncompact myelin associated protein	Ncmap	ENSMUSG00000043924	-0.405106	0.405106	1.32419	Down	7.29863	-3.97282	0.00527793	0.0940586	-2.05716
5255	17418680	splicing factor proline/glutamine rich (polypyrimidine tract binding protein associated)	Sfpq	ENSMUSG00000028820	-0.18962	0.18962	1.14046	Down	8.36517	-3.96957	0.00530005	0.0943309	-2.06149
5691	17446817	solute carrier family 30 (zinc transporter), member 3	Slc30a3	ENSMUSG00000029151	-0.52315	0.52315	1.43709	Down	7.45073	-3.96745	0.0053145	0.0944329	-2.0643
6407	17484112	RIKEN cDNA 2700050L05 gene	2700050L05Rik	ENSMUSG00000039990	-0.23497	0.23497	1.17688	Down	8.3198	-3.96357	0.00534109	0.0946664	-2.06946
1734	17231784	Cbp/p300-interacting transactivator, with Glu/Asp-rich carboxy-terminal domain, 2	Cited2	ENSMUSG00000039910	-0.230096	0.230096	1.17291	Down	12.4898	-3.96332	0.00534277	0.0946664	-2.06979
7643	17548844	predicted gene, 20289	Gm20289	NA	-0.463971	0.463971	1.37933	Down	4.87489	-3.96269	0.00534713	0.0946664	-2.07063
1455	17217350	ethanolamine kinase 2	Etnk2	ENSMUSG00000070644	-0.243023	0.243023	1.18347	Down	6.11897	-3.96256	0.00534806	0.0946664	-2.07081
1774	17233960	jumonji domain containing 1C	Jmjd1c	ENSMUSG00000037876	-0.183325	0.183325	1.1355	Down	9.73346	-3.96161	0.00535457	0.0946664	-2.07207
6887	17509842	zinc finger protein 868	Zfp868	ENSMUSG00000060427	-0.216784	0.216784	1.16214	Down	7.91104	-3.96064	0.00536122	0.0947093	-2.07336
7645	17548854	predicted pseudogene 4910	Gm4910	NA	-0.262424	0.262424	1.19949	Down	3.08744	-3.96045	0.00536256	0.0947093	-2.07361
7510	17544740	killer cell immunoglobulin-like receptor, three domains, long cytoplasmic tail, 2	Kir3dl2	ENSMUSG00000057439	-0.433794	0.433794	1.35078	Down	3.72579	-3.95984	0.00536679	0.0947093	-2.07443
7061	17518933	RIKEN cDNA 9530091C08 gene	9530091C08Rik	NA	-0.500358	0.500358	1.41456	Down	6.65461	-3.95896	0.00537286	0.094723	-2.0756
4440	17370103	heat shock protein 5	Hspa5	ENSMUSG00000026864	-0.238586	0.238586	1.17984	Down	10.293	-3.95385	0.00540828	0.0950704	-2.0824
6052	17464569	microRNA 653	Mir653	NA	-0.549156	0.549156	1.46323	Down	2.81161	-3.94962	0.00543788	0.0953878	-2.08804
3768	17338286	ubiquitin specific peptidase 49	Usp49	ENSMUSG00000090115	-0.209838	0.209838	1.15656	Down	7.92731	-3.94878	0.00544375	0.0954504	-2.08916
3380	17316280	ankyrin repeat domain 33B	Ankrd33b	ENSMUSG00000022237	-0.420706	0.420706	1.33858	Down	8.20375	-3.94675	0.00545804	0.0954624	-2.09187
4074	17355839	RIKEN cDNA D030046N08 gene	D030046N08Rik	NA	-0.554995	0.554995	1.46916	Down	4.88713	-3.94511	0.00546954	0.0955782	-2.09404
5854	17453714	SH2B adaptor protein 2	Sh2b2	ENSMUSG00000005057	-0.513829	0.513829	1.42783	Down	8.44356	-3.9444	0.0054746	0.095613	-2.095
1601	17225286	ubiquitin specific peptidase 40	Usp40	ENSMUSG00000005501	-0.18242	0.18242	1.13479	Down	8.47398	-3.92854	0.0055878	0.0967858	-2.11617
2432	17270888	endoplasmic reticulum (ER) to nucleus signalling 1	Ern1	ENSMUSG00000020715	-0.185859	0.185859	1.13749	Down	10.6084	-3.92309	0.00562723	0.0969492	-2.12344
3987	17351204	N-ethylmaleimide sensitive fusion protein attachment protein gamma	Napg	ENSMUSG00000024581	-0.246526	0.246526	1.18635	Down	7.88692	-3.92212	0.00563433	0.0969492	-2.12474
1766	17233702	nodal	Nodal	ENSMUSG00000037171	-0.223363	0.223363	1.16745	Down	5.91911	-3.92206	0.00563475	0.0969492	-2.12482
2280	17261035	AHA1, activator of heat shock protein ATPase 2	Ahsa2	ENSMUSG00000020288	-0.259788	0.259788	1.1973	Down	8.08606	-3.91813	0.00566346	0.0972407	-2.13008
7017	17516564	hypoxia up-regulated 1	Hyou1	ENSMUSG00000032115	-0.248407	0.248407	1.18789	Down	10.7103	-3.91615	0.00567795	0.0973279	-2.13272
4713	17387710	olfactory receptor 141	Olfr141	ENSMUSG00000078420	-0.543177	0.543177	1.45718	Down	3.41682	-3.91353	0.00569723	0.0974966	-2.13623
6010	17462420	peroxisomal biogenesis factor 26	Pex26	ENSMUSG00000067825	-0.183183	0.183183	1.13539	Down	8.53168	-3.90928	0.00572869	0.097873	-2.14192
7260	17532242	predicted gene 2449	Gm2449	NA	-0.273375	0.273375	1.20863	Down	5.42109	-3.90641	0.00575001	0.0980348	-2.14576
1844	17237732	RIKEN cDNA D930020B18 gene	D930020B18Rik	ENSMUSG00000047642	-0.42194	0.42194	1.33973	Down	6.28068	-3.90228	0.00578084	0.0984356	-2.15129
5546	17437390	phosphatidylinositol 4-kinase type 2 beta	Pi4k2b	ENSMUSG00000029186	-0.279236	0.279236	1.21355	Down	8.54759	-3.89595	0.00582848	0.0988022	-2.15978
7423	17539844	protein phosphatase 1, regulatory (inhibitor) subunit 3F	Ppp1r3f	ENSMUSG00000039556	-0.273838	0.273838	1.20902	Down	7.89287	-3.89503	0.00583544	0.0988796	-2.16101
7040	17517812	sema domain, immunoglobulin domain (Ig), and GPI membrane anchor, (semaphorin) 7A	Sema7a	ENSMUSG00000038264	-0.331649	0.331649	1.25845	Down	9.23685	-3.89281	0.00585222	0.0990017	-2.16398
4714	17387720	olfactory receptor 1098	Olfr1098	ENSMUSG00000075169	-0.324142	0.324142	1.25192	Down	3.16098	-3.89165	0.00586101	0.0991098	-2.16554
5272	17419369	transmembrane protein 200B	Tmem200b	ENSMUSG00000070720	-0.222314	0.222314	1.1666	Down	8.55378	-3.88797	0.00588909	0.0992599	-2.17048
2773	17286732	transmembrane protein 14C	Tmem14c	ENSMUSG00000021361	-0.236977	0.236977	1.17852	Down	9.91354	-3.88646	0.00590062	0.0993727	-2.1725
5416	17428600	microtubule associated serine/threonine kinase 2	Mast2	ENSMUSG00000003810	-0.192527	0.192527	1.14276	Down	10.341	-3.88551	0.00590789	0.0993727	-2.17377
2441	17271607	cleavage and polyadenylation specific factor 4-like	Cpsf4l	ENSMUSG00000018727	-0.277981	0.277981	1.2125	Down	7.25082	-3.88508	0.00591124	0.0993727	-2.17436
1775	17234116	coiled-coil domain containing 6	Ccdc6	ENSMUSG00000048701	-0.201647	0.201647	1.15001	Down	10.8521	-3.88375	0.00592146	0.0994405	-2.17614
5911	17457436	LUC7-like 2 (S. cerevisiae)	Luc7l2	ENSMUSG00000029823	-0.285158	0.285158	1.21854	Down	9.47415	-3.88044	0.00594697	0.0997474	-2.18059
6149	17468961	nucleoporin 210	Nup210	ENSMUSG00000030091	-0.385101	0.385101	1.30595	Down	7.86504	-3.87752	0.00596952	0.0999634	-2.1845
4533	17376153	predicted gene 14023	Gm14023	ENSMUSG00000085498	-0.311051	0.311051	1.24061	Down	5.23948	-3.87465	0.00599184	0.100173	-2.18836
5051	17406433	protease, serine, 48	Prss48	ENSMUSG00000049013	-0.227398	0.227398	1.17072	Down	7.45607	-3.87436	0.00599414	0.100173	-2.18876
4829	17394211	WAP four-disulfide core domain 8	Wfdc8	ENSMUSG00000070533	-0.459535	0.459535	1.3751	Down	6.10853	-3.8732	0.00600313	0.100275	-2.19031
4618	17380915	collagen, type XX, alpha 1	Col20a1	ENSMUSG00000016356	-0.218004	0.218004	1.16312	Down	7.56721	-3.87295	0.00600511	0.100275	-2.19065
7116	17523224	eukaryotic translation initiation factor 1B	Eif1b	ENSMUSG00000006941	-0.19501	0.19501	1.14473	Down	9.34789	-3.8714	0.00601719	0.1003	-2.19273
7609	17548209	predicted gene 17014	Gm17014	NA	-0.183118	0.183118	1.13533	Down	6.00616	-3.86896	0.00603635	0.1003	-2.19602
1438	17216638	transmembrane protein 185B	Tmem185b	NA	-0.316457	0.316457	1.24527	Down	8.76886	-3.86879	0.00603767	0.1003	-2.19624
6952	17513681	mevalonate (diphospho) decarboxylase	Mvd	ENSMUSG00000006517	-0.188401	0.188401	1.1395	Down	7.2743	-3.8685	0.00603993	0.1003	-2.19663
3340	17313852	expressed sequence AU022754	AU022754	ENSMUSG00000097209	-0.249989	0.249989	1.1892	Down	6.30417	-3.86842	0.00604055	0.1003	-2.19673
2169	17254295	WAP four-disulfide core domain 18	Wfdc18	ENSMUSG00000000983	-0.291566	0.291566	1.22397	Down	6.1367	-3.86116	0.00609788	0.100968	-2.2065
5939	17458424	diamine oxidase-like protein 2	Doxl2	ENSMUSG00000068536	-0.57216	0.57216	1.48675	Down	11.706	-3.85951	0.00611101	0.101145	-2.20872
2027	17247389	epidermal growth factor receptor	Egfr	ENSMUSG00000020122	-0.26781	0.26781	1.20398	Down	10.0004	-3.85633	0.00613639	0.101246	-2.21301
3066	17301123	potassium channel regulator	Kcnrg	ENSMUSG00000046168	-0.21411	0.21411	1.15999	Down	4.28333	-3.85583	0.00614039	0.101246	-2.21368
6766	17503596	PAP associated domain containing 5	Papd5	ENSMUSG00000036779	-0.21286	0.21286	1.15898	Down	9.3135	-3.85272	0.00616533	0.101354	-2.21787
3353	17314738	spermatogenesis associated, serine-rich 2	Spats2	ENSMUSG00000051934	-0.215447	0.215447	1.16106	Down	9.71936	-3.85083	0.00618054	0.101542	-2.22042
4015	17352580	cyclin Y	Ccny	ENSMUSG00000024286	-0.181478	0.181478	1.13404	Down	10.4052	-3.85068	0.0061817	0.101542	-2.22062
5232	17417240	cytochrome P450, family 4, subfamily a, polypeptide 31	Cyp4a31	ENSMUSG00000028712	-0.270193	0.270193	1.20597	Down	5.54568	-3.84106	0.00625977	0.102216	-2.23359
5107	17409075	colony stimulating factor 1 (macrophage)	Csf1	ENSMUSG00000014599	-0.329868	0.329868	1.2569	Down	8.67484	-3.83691	0.00629377	0.102537	-2.23919
1569	17223283	special AT-rich sequence binding protein 2	Satb2	ENSMUSG00000038331	-0.276122	0.276122	1.21094	Down	9.05037	-3.83539	0.00630628	0.102595	-2.24124
6593	17494282	olfactory receptor 644	Olfr644	ENSMUSG00000094302	-0.202019	0.202019	1.15031	Down	5.26182	-3.83252	0.00632993	0.102874	-2.24511
3356	17314929	DIP2 disco-interacting protein 2 homolog B (Drosophila)	Dip2b	ENSMUSG00000023026	-0.189281	0.189281	1.1402	Down	9.17716	-3.83168	0.0063369	0.102877	-2.24625
7050	17518342	multiple EGF-like-domains 11	Megf11	ENSMUSG00000036466	-0.337175	0.337175	1.26328	Down	6.67383	-3.82955	0.00635451	0.10295	-2.24912
4383	17366944	microRNA 669h	Mir669h	NA	-0.251021	0.251021	1.19005	Down	7.38222	-3.82774	0.00636957	0.103113	-2.25157
5367	17424822	glucosamine (UDP-N-acetyl)-2-epimerase/N-acetylmannosamine kinase	Gne	ENSMUSG00000028479	-0.364561	0.364561	1.28749	Down	9.79649	-3.82732	0.00637311	0.10313	-2.25214
2209	17256754	neighbor of Brca1 gene 1	Nbr1	ENSMUSG00000017119	-0.173283	0.173283	1.12762	Down	10.4489	-3.82487	0.00639347	0.103378	-2.25544
5493	17433803	RIKEN cDNA 5830444B04 gene	5830444B04Rik	ENSMUSG00000084803	-0.273903	0.273903	1.20907	Down	7.16016	-3.82396	0.00640109	0.103415	-2.25667
5626	17442780	glycosyltransferase 1 domain containing 1	Glt1d1	ENSMUSG00000049971	-0.216527	0.216527	1.16193	Down	5.40022	-3.82394	0.00640133	0.103415	-2.25671
1703	17230902	potassium channel, subfamily K, member 2	Kcnk2	ENSMUSG00000037624	-0.423244	0.423244	1.34094	Down	6.57717	-3.82206	0.00641701	0.103476	-2.25924
3219	17307598	nei like 2 (E. coli)	Neil2	ENSMUSG00000035121	-0.281137	0.281137	1.21515	Down	6.29494	-3.81456	0.00648035	0.104131	-2.26939
4127	17358240	amyloid beta (A4) precursor protein binding, family A, member 1	Apba1	ENSMUSG00000024897	-0.265762	0.265762	1.20227	Down	8.34241	-3.81187	0.00650317	0.104356	-2.27302
1781	17234289	breakpoint cluster region	Bcr	ENSMUSG00000009681	-0.198147	0.198147	1.14722	Down	9.52224	-3.80751	0.00654038	0.104689	-2.27892
1858	17238394	PAN2 polyA specific ribonuclease subunit homolog (S. cerevisiae)	Pan2	ENSMUSG00000005682	-0.236777	0.236777	1.17836	Down	9.5286	-3.80266	0.00658211	0.105008	-2.28549
6079	17466101	solute carrier family 37 (glycerol-3-phosphate transporter), member 3	Slc37a3	ENSMUSG00000029924	-0.20126	0.20126	1.1497	Down	9.1833	-3.80254	0.00658316	0.105008	-2.28566
1795	17234963	paralemmin	Palm	ENSMUSG00000035863	-0.221472	0.221472	1.16592	Down	8.22761	-3.79897	0.00661396	0.10536	-2.29048
3545	17325540	G protein-coupled receptor 156	Gpr156	ENSMUSG00000046961	-0.49167	0.49167	1.40607	Down	7.07223	-3.79881	0.00661539	0.10536	-2.29071
5611	17441540	mediator complex subunit 13-like	Med13l	ENSMUSG00000018076	-0.185412	0.185412	1.13714	Down	10.0411	-3.79409	0.00665644	0.105882	-2.2971
5034	17405662	RIKEN cDNA A730090N16 gene	A730090N16Rik	NA	-0.352231	0.352231	1.27653	Down	5.27976	-3.79387	0.00665842	0.105882	-2.29741
3473	17321823	keratin 80	Krt80	ENSMUSG00000037185	-0.370206	0.370206	1.29254	Down	7.83948	-3.78987	0.00669344	0.10621	-2.30283
2188	17255454	RIKEN cDNA B130006D01 gene	B130006D01Rik	ENSMUSG00000075596	-0.369774	0.369774	1.29215	Down	6.03187	-3.78114	0.00677056	0.106983	-2.31467
4253	17365156	RIKEN cDNA 4930414N06 gene	4930414N06Rik	NA	-0.288488	0.288488	1.22136	Down	3.40987	-3.7802	0.00677899	0.107058	-2.31595
1401	17213593	small nucleolar RNA, H/ACA box 41	Snora41	NA	-0.330067	0.330067	1.25707	Down	5.6777	-3.77429	0.0068318	0.107604	-2.32397
6416	17484832	dopamine receptor D4	Drd4	ENSMUSG00000025496	-0.570862	0.570862	1.48541	Down	7.84284	-3.77011	0.00686946	0.107868	-2.32965
1929	17241137	unc-5 homolog B (C. elegans)	Unc5b	ENSMUSG00000020099	-0.17605	0.17605	1.12979	Down	10.3716	-3.76835	0.00688539	0.108078	-2.33205
3860	17343079	coiled-coil domain containing 167	Ccdc167	ENSMUSG00000024018	-0.31976	0.31976	1.24812	Down	8.12456	-3.76662	0.00690104	0.108252	-2.33439
3422	17318815	apolipoprotein L 11b	Apol11b	ENSMUSG00000091694	-0.464072	0.464072	1.37943	Down	5.49965	-3.76167	0.00694621	0.108579	-2.34114
2430	17270848	sodium channel, voltage-gated, type IV, alpha	Scn4a	ENSMUSG00000001027	-0.299602	0.299602	1.23081	Down	6.52438	-3.75925	0.00696839	0.108761	-2.34443
2357	17265912	hypermethylated in cancer 1	Hic1	ENSMUSG00000043099	-0.34936	0.34936	1.274	Down	7.00273	-3.75733	0.00698598	0.108953	-2.34703
7530	17545574	melanoma antigen, family A, 5	Magea5	ENSMUSG00000079349	-0.453939	0.453939	1.36978	Down	2.75034	-3.75445	0.00701254	0.109244	-2.35096
5644	17443519	VGF nerve growth factor inducible	Vgf	ENSMUSG00000037428	-0.20165	0.20165	1.15001	Down	6.90315	-3.7502	0.00705193	0.109519	-2.35674
7365	17537839	G protein-coupled receptor associated sorting protein 2	Gprasp2	ENSMUSG00000072966	-0.292639	0.292639	1.22488	Down	4.94889	-3.74998	0.00705401	0.109519	-2.35705
2345	17265129	acyl-Coenzyme A dehydrogenase, very long chain	Acadvl	ENSMUSG00000018574	-0.324189	0.324189	1.25196	Down	8.02527	-3.7494	0.00705939	0.109544	-2.35783
2162	17253991	cyclin-dependent kinase 5, regulatory subunit 1 (p35)	Cdk5r1	ENSMUSG00000048895	-0.252873	0.252873	1.19158	Down	7.37881	-3.7483	0.00706965	0.109544	-2.35934
4676	17384659	DENN/MADD domain containing 1A	Dennd1a	ENSMUSG00000035392	-0.195029	0.195029	1.14475	Down	9.60676	-3.74681	0.00708351	0.109544	-2.36136
5015	17404432	fibronectin type III domain containing 3B	Fndc3b	ENSMUSG00000039286	-0.174258	0.174258	1.12838	Down	11.6224	-3.74358	0.00711377	0.109724	-2.36576
6045	17464271	Ras association (RalGDS/AF-6) domain family (N-terminal) member 8	Rassf8	ENSMUSG00000030259	-0.205599	0.205599	1.15317	Down	10.1336	-3.74088	0.00713918	0.10982	-2.36945
7187	17527808	predicted gene, 20199	Gm20199	NA	-0.196028	0.196028	1.14554	Down	8.05562	-3.74025	0.0071451	0.10982	-2.3703
4531	17376026	transmembrane protein 87B	Tmem87b	ENSMUSG00000014353	-0.227214	0.227214	1.17057	Down	9.6744	-3.74015	0.00714609	0.10982	-2.37045
5448	17430680	protein tyrosine phosphatase, receptor type, U	Ptpru	ENSMUSG00000028909	-0.322902	0.322902	1.25084	Down	9.46684	-3.73558	0.00718932	0.110171	-2.37668
6658	17498171	tyrosine hydroxylase	Th	ENSMUSG00000000214	-0.375805	0.375805	1.29756	Down	6.59047	-3.72996	0.00724282	0.110552	-2.38434
1922	17240880	mannosidase 1, alpha	Man1a	ENSMUSG00000003746	-0.299095	0.299095	1.23037	Down	10.5629	-3.72937	0.00724852	0.110552	-2.38515
3460	17321481	tubulin, alpha 1C	Tuba1c	ENSMUSG00000043091	-0.361452	0.361452	1.28472	Down	6.97266	-3.72727	0.00726866	0.110704	-2.38802
2931	17294959	cardiomyopathy associated 5	Cmya5	ENSMUSG00000047419	-0.307492	0.307492	1.23755	Down	5.8291	-3.72469	0.00729345	0.110814	-2.39153
7536	17545839	RALBP1 associated Eps domain containing protein 2	Reps2	ENSMUSG00000040855	-0.278782	0.278782	1.21317	Down	8.27096	-3.72446	0.00729572	0.110814	-2.39185
2003	17245923	low density lipoprotein receptor-related protein 1	Lrp1	ENSMUSG00000040249	-0.325734	0.325734	1.2533	Down	10.5404	-3.72202	0.00731925	0.110848	-2.39518
6587	17494158	olfactory receptor 589	Olfr589	ENSMUSG00000051362	-0.263752	0.263752	1.2006	Down	3.51203	-3.71781	0.00736017	0.111183	-2.40094
7248	17531315	F-box and WD-40 domain protein 20	Fbxw20	ENSMUSG00000061701	-0.809404	0.809404	1.75249	Down	3.94131	-3.71641	0.00737376	0.11123	-2.40285
2529	17277063	RNA binding motif protein 25	Rbm25	ENSMUSG00000010608	-0.218144	0.218144	1.16324	Down	10.1153	-3.71626	0.00737526	0.11123	-2.40306
2567	17278838	microRNA 376b	Mir376b	ENSMUSG00000076006	-0.797177	0.797177	1.7377	Down	5.72905	-3.71335	0.00740376	0.111435	-2.40704
4729	17388705	low density lipoprotein receptor class A domain containing 3	Ldlrad3	ENSMUSG00000048058	-0.333587	0.333587	1.26014	Down	7.81387	-3.7034	0.00750188	0.112176	-2.42064
7599	17548044	synaptotagmin IV	Syt4	ENSMUSG00000024261	-0.168299	0.168299	1.12373	Down	4.04602	-3.69823	0.00755351	0.112507	-2.42772
7263	17532438	RIKEN cDNA A730085K08 gene	A730085K08Rik	NA	-0.37035	0.37035	1.29267	Down	6.68941	-3.69556	0.00758028	0.112615	-2.43138
6473	17487666	vomeronasal 1 receptor 175	Vmn1r175	ENSMUSG00000095632	-0.397081	0.397081	1.31684	Down	5.75775	-3.69145	0.00762176	0.112826	-2.43701
2576	17279050	RIKEN cDNA 6030440G07 gene	6030440G07Rik	NA	-0.348268	0.348268	1.27303	Down	4.90333	-3.68826	0.00765405	0.11298	-2.44138
5684	17446031	RIKEN cDNA 5031425E22 gene	5031425E22Rik	ENSMUSG00000073147	-0.198061	0.198061	1.14716	Down	7.37936	-3.6873	0.00766389	0.11299	-2.4427
1375	17212185	interleukin 1 receptor, type I	Il1r1	ENSMUSG00000026072	-0.260514	0.260514	1.19791	Down	8.93088	-3.67892	0.00774968	0.113782	-2.4542
6364	17481669	RIKEN cDNA 1700095J03 gene	1700095J03Rik	ENSMUSG00000085407	-0.392158	0.392158	1.31235	Down	5.21512	-3.67409	0.00779952	0.113988	-2.46082
2296	17261963	fatty acid binding protein 6, ileal (gastrotropin)	Fabp6	ENSMUSG00000020405	-0.309145	0.309145	1.23897	Down	5.46716	-3.67011	0.00784093	0.11427	-2.46629
6525	17491329	MAS-related GPR, member A2B	Mrgpra2b	ENSMUSG00000096719	-0.671202	0.671202	1.5924	Down	5.93176	-3.66815	0.0078614	0.11446	-2.46898
5649	17443833	stromal antigen 3	Stag3	ENSMUSG00000036928	-0.28682	0.28682	1.21995	Down	8.15429	-3.66757	0.00786752	0.11446	-2.46978
4710	17387664	olfactory receptor 1055	Olfr1055	ENSMUSG00000075189	-0.326759	0.326759	1.25419	Down	3.09095	-3.66575	0.0078866	0.114572	-2.47228
6080	17466168	Braf transforming gene	Braf	ENSMUSG00000002413	-0.203062	0.203062	1.15114	Down	10.9935	-3.65757	0.00797293	0.115395	-2.48352
3176	17305962	olfactory receptor 747	Olfr747	ENSMUSG00000057179	-0.341725	0.341725	1.26727	Down	1.87409	-3.65204	0.00803185	0.115593	-2.49112
6684	17499353	CDC16 cell division cycle 16	Cdc16	ENSMUSG00000038416	-0.177132	0.177132	1.13063	Down	9.38381	-3.65176	0.00803484	0.115593	-2.49151
1550	17222106	UDP-glucose glycoprotein glucosyltransferase 1	Uggt1	ENSMUSG00000037470	-0.225898	0.225898	1.1695	Down	10.6043	-3.65148	0.00803789	0.115593	-2.4919
3637	17330218	solute carrier family 15 (H+/peptide transporter), member 2	Slc15a2	ENSMUSG00000022899	-0.320543	0.320543	1.2488	Down	7.30623	-3.65147	0.00803799	0.115593	-2.49191
2546	17278415	adenylate kinase 7	Ak7	ENSMUSG00000041323	-0.29113	0.29113	1.2236	Down	7.1505	-3.64839	0.00807105	0.115827	-2.49615
2168	17254249	TAF15 RNA polymerase II, TATA box binding protein (TBP)-associated factor	Taf15	ENSMUSG00000020680	-0.221396	0.221396	1.16586	Down	8.17729	-3.64411	0.00811729	0.116178	-2.50205
2890	17292598	DIRAS family, GTP-binding RAS-like 2	Diras2	ENSMUSG00000047842	-0.622331	0.622331	1.53936	Down	8.99295	-3.63939	0.00816855	0.116578	-2.50855
2338	17264676	dynein, axonemal, heavy chain 2	Dnah2	ENSMUSG00000005237	-0.220749	0.220749	1.16534	Down	5.9662	-3.63836	0.00817976	0.116578	-2.50996
7366	17537853	basic helix-loop-helix domain containing, class B9	Bhlhb9	ENSMUSG00000072964	-0.256459	0.256459	1.19454	Down	7.3494	-3.63721	0.00819231	0.116618	-2.51154
1434	17216186	predicted gene 7135	Gm7135	NA	-0.507882	0.507882	1.42196	Down	2.46488	-3.63514	0.00821501	0.116623	-2.5144
5092	17408289	predicted gene 4450	Gm4450	ENSMUSG00000090817	-0.289187	0.289187	1.22195	Down	5.50433	-3.63352	0.00823282	0.11669	-2.51663
4539	17376508	microRNA 103-2	Mir103-2	NA	-0.309809	0.309809	1.23954	Down	6.76038	-3.62981	0.00827368	0.116955	-2.52175
5975	17460506	glutamine fructose-6-phosphate transaminase 1	Gfpt1	ENSMUSG00000029992	-0.298616	0.298616	1.22996	Down	8.97503	-3.6296	0.00827599	0.116955	-2.52203
5799	17450741	ATP synthase, H+ transporting, mitochondrial F1F0 complex, subunit e	Atp5k	ENSMUSG00000050856	-0.25696	0.25696	1.19496	Down	9.22759	-3.62721	0.00830245	0.117075	-2.52533
2808	17288876	arrestin domain containing 3	Arrdc3	ENSMUSG00000074794	-0.204273	0.204273	1.15211	Down	10.676	-3.62624	0.00831328	0.117148	-2.52667
7452	17541745	family with sequence similarity 122, member B	Fam122b	ENSMUSG00000036022	-0.260389	0.260389	1.1978	Down	9.60185	-3.62538	0.00832281	0.117242	-2.52786
7451	17541693	microRNA 717	Mir717	NA	-0.609524	0.609524	1.52576	Down	5.99384	-3.62429	0.00833498	0.117334	-2.52936
3756	17337585	olfactory receptor 119	Olfr119	ENSMUSG00000059964	-0.408575	0.408575	1.32737	Down	2.07633	-3.62351	0.00834362	0.11734	-2.53043
5659	17444506	transformation/transcription domain-associated protein	Trrap	ENSMUSG00000045482	-0.176697	0.176697	1.13029	Down	11.0068	-3.62122	0.00836924	0.117496	-2.5336
4056	17354759	RIKEN cDNA A530050N04 gene	A530050N04Rik	NA	-0.210302	0.210302	1.15693	Down	5.58476	-3.61797	0.00840566	0.117728	-2.53808
2392	17267822	LUC7-like 3 (S. cerevisiae)	Luc7l3	ENSMUSG00000020863	-0.259813	0.259813	1.19732	Down	8.74073	-3.61404	0.00845006	0.11795	-2.54352
1585	17224587	aspartyl aminopeptidase	Dnpep	ENSMUSG00000026209	-0.175364	0.175364	1.12925	Down	9.42091	-3.61254	0.00846706	0.118033	-2.54559
7564	17547575	predicted gene, 20169	Gm20169	NA	-0.280293	0.280293	1.21444	Down	6.82297	-3.61155	0.00847824	0.118064	-2.54695
3330	17313350	zinc finger CCCH type containing 7B	Zc3h7b	ENSMUSG00000022390	-0.236828	0.236828	1.1784	Down	9.19397	-3.60737	0.00852588	0.118384	-2.55273
6796	17505309	microRNA 140	Mir140	NA	-0.345417	0.345417	1.27052	Down	4.77494	-3.60702	0.00852984	0.118384	-2.55321
6461	17487086	pregnancy-specific glycoprotein 21	Psg21	ENSMUSG00000070796	-0.909992	0.909992	1.87904	Down	11.2591	-3.60507	0.00855215	0.118428	-2.55591
3524	17324619	RIKEN cDNA 4632428C04 gene	4632428C04Rik	ENSMUSG00000097184	-0.239202	0.239202	1.18034	Down	7.02205	-3.60484	0.0085548	0.118428	-2.55623
2261	17260029	calcium binding protein 7	Cabp7	ENSMUSG00000009075	-0.266205	0.266205	1.20264	Down	6.19173	-3.60464	0.00855708	0.118428	-2.5565
1882	17238996	regulator of G-protein signaling 17	Rgs17	ENSMUSG00000019775	-0.345054	0.345054	1.2702	Down	8.18202	-3.60426	0.00856138	0.118428	-2.55702
6491	17489052	amyloid beta (A4) precursor-like protein 1	Aplp1	ENSMUSG00000006651	-0.393722	0.393722	1.31378	Down	8.01779	-3.60323	0.00857322	0.118448	-2.55845
5828	17452178	TRAF type zinc finger domain containing 1	Trafd1	ENSMUSG00000042726	-0.186874	0.186874	1.13829	Down	8.87794	-3.60228	0.00858415	0.118454	-2.55976
2388	17267584	A kinase (PRKA) anchor protein 1	Akap1	ENSMUSG00000018428	-0.157928	0.157928	1.11568	Down	9.25145	-3.60183	0.00858931	0.118454	-2.56038
3371	17315993	retinoic acid induced 14	Rai14	ENSMUSG00000022246	-0.181382	0.181382	1.13397	Down	9.26474	-3.60109	0.00859793	0.118489	-2.56142
5293	17420113	5-hydroxytryptamine (serotonin) receptor 1D	Htr1d	ENSMUSG00000070687	-0.310705	0.310705	1.24031	Down	6.67678	-3.60087	0.00860042	0.118489	-2.56172
3901	17345613	ubiquitin protein ligase E3 component n-recognin 2	Ubr2	ENSMUSG00000023977	-0.170507	0.170507	1.12545	Down	9.96358	-3.5977	0.008637	0.118674	-2.56609
6332	17480386	remodeling and spacing factor 1	Rsf1	ENSMUSG00000035623	-0.197898	0.197898	1.14703	Down	7.84434	-3.59695	0.0086457	0.118674	-2.56713
5926	17458006	olfactory receptor 13	Olfr13	ENSMUSG00000043605	-0.25733	0.25733	1.19526	Down	4.25349	-3.594	0.00867996	0.118974	-2.57121
1651	17228544	sterol O-acyltransferase 1	Soat1	ENSMUSG00000026600	-0.281371	0.281371	1.21535	Down	10.3829	-3.59251	0.00869734	0.119036	-2.57328
2870	17291713	serine (or cysteine) peptidase inhibitor, clade B, member 9c	Serpinb9c	ENSMUSG00000021404	-0.363798	0.363798	1.28681	Down	10.0032	-3.58096	0.00883325	0.120135	-2.58927
4368	17366902	microRNA 669c	Mir669c	NA	-0.341916	0.341916	1.26744	Down	7.60728	-3.57235	0.00893601	0.120896	-2.6012
1394	17213349	calcium response factor	Carf	ENSMUSG00000026017	-0.248839	0.248839	1.18825	Down	7.502	-3.56957	0.00896949	0.121227	-2.60506
6597	17494499	predicted gene 4972	Gm4972	NA	-0.61237	0.61237	1.52877	Down	5.32945	-3.56756	0.00899385	0.121271	-2.60786
5384	17426549	aldolase 1 A, retrogene 1	Aldoart1	ENSMUSG00000059343	-0.424451	0.424451	1.34206	Down	2.9189	-3.56718	0.00899843	0.121271	-2.60838
6992	17515703	a disintegrin-like and metallopeptidase (reprolysin type) with thrombospondin type 1 motif, 8	Adamts8	ENSMUSG00000031994	-0.264201	0.264201	1.20097	Down	6.23632	-3.5669	0.00900183	0.121271	-2.60877
4910	17398873	mitochondrial ribosomal protein L24	Mrpl24	ENSMUSG00000019710	-0.244549	0.244549	1.18472	Down	9.02045	-3.56457	0.00903004	0.121572	-2.612
2751	17286141	prolactin family 3, subfamily c, member 1	Prl3c1	ENSMUSG00000017922	-0.973057	0.973057	1.963	Down	7.31761	-3.56117	0.00907154	0.121932	-2.61673
6759	17503043	sterile alpha motif domain containing 1	Samd1	ENSMUSG00000079003	-0.316228	0.316228	1.24507	Down	8.43039	-3.55446	0.00915376	0.122329	-2.62604
4601	17380031	RIKEN cDNA 1700040N02 gene	1700040N02Rik	ENSMUSG00000086999	-0.275324	0.275324	1.21027	Down	5.51056	-3.5502	0.00920651	0.122686	-2.63196
7254	17531900	CCR4-NOT transcription complex, subunit 10	Cnot10	ENSMUSG00000056167	-0.183583	0.183583	1.1357	Down	8.40863	-3.54992	0.00920994	0.122686	-2.63235
7641	17548831	erythroid differentiation regulator 1	Erdr1	ENSMUSG00000096768	-0.221576	0.221576	1.16601	Down	11.9212	-3.54574	0.00926207	0.123046	-2.63817
6463	17487112	pregnancy specific glycoprotein 17	Psg17	ENSMUSG00000004540	-1.05903	1.05903	2.08353	Down	11.205	-3.54093	0.00932235	0.123417	-2.64486
5645	17443523	acetylcholinesterase	Ache	ENSMUSG00000023328	-0.221117	0.221117	1.16564	Down	7.04889	-3.5389	0.00934786	0.123518	-2.64767
2572	17278856	microRNA 668	Mir668	NA	-0.444152	0.444152	1.36051	Down	7.27929	-3.53634	0.00938027	0.123741	-2.65124
1800	17235087	ATP-binding cassette, sub-family A (ABC1), member 7	Abca7	ENSMUSG00000035722	-0.177196	0.177196	1.13068	Down	7.96025	-3.53276	0.00942565	0.123786	-2.65622
1454	17217241	leucine rich repeat protein 2, neuronal	Lrrn2	ENSMUSG00000026443	-0.357521	0.357521	1.28122	Down	7.94519	-3.53023	0.00945799	0.123982	-2.65975
5850	17453430	LIM-domain containing, protein kinase	Limk1	ENSMUSG00000029674	-0.209585	0.209585	1.15636	Down	9.24807	-3.52931	0.00946967	0.124096	-2.66102
2786	17287338	SECIS binding protein 2	Secisbp2	ENSMUSG00000035139	-0.1871	0.1871	1.13847	Down	7.98023	-3.51913	0.00960087	0.124896	-2.67521
2705	17284803	Riken cDNA D230030E09 gene	D230030E09Rik	NA	-0.185534	0.185534	1.13724	Down	4.78051	-3.51733	0.00962429	0.124896	-2.67772
1788	17234502	RIKEN cDNA 1700094J05 gene	1700094J05Rik	NA	-0.238879	0.238879	1.18008	Down	6.53047	-3.51633	0.00963735	0.124986	-2.67912
3668	17331838	RIKEN cDNA 2310079G19 gene	2310079G19Rik	ENSMUSG00000045331	-0.307424	0.307424	1.2375	Down	4.37947	-3.51498	0.00965492	0.125136	-2.68099
5837	17452689	arginine/serine-rich coiled-coil 2	Rsrc2	ENSMUSG00000029422	-0.269365	0.269365	1.20528	Down	8.172	-3.51281	0.0096833	0.125329	-2.68402
7455	17542021	microRNA 505	Mir505	NA	-0.488738	0.488738	1.40322	Down	7.93437	-3.51149	0.00970061	0.125348	-2.68586
3516	17324305	DnaJ (Hsp40) homolog, subfamily B, member 11	Dnajb11	ENSMUSG00000004460	-0.27209	0.27209	1.20756	Down	9.82993	-3.51144	0.00970123	0.125348	-2.68592
2505	17275832	Fanconi anemia, complementation group M	Fancm	ENSMUSG00000055884	-0.247036	0.247036	1.18677	Down	7.36605	-3.51004	0.00971966	0.125503	-2.68788
7006	17516186	olfactory receptor 912	Olfr912	ENSMUSG00000060114	-0.700262	0.700262	1.6248	Down	4.16201	-3.50971	0.00972407	0.12552	-2.68835
3518	17324378	eukaryotic translation initiation factor 4A2	Eif4a2	ENSMUSG00000022884	-0.194628	0.194628	1.14443	Down	10.1394	-3.50857	0.00973902	0.125581	-2.68993
4017	17352779	oxysterol binding protein-like 1A	Osbpl1a	ENSMUSG00000044252	-0.231157	0.231157	1.17378	Down	7.45559	-3.50728	0.00975603	0.125695	-2.69173
3654	17331196	predicted gene 813	Gm813	ENSMUSG00000075002	-0.179987	0.179987	1.13287	Down	3.6792	-3.50193	0.00982702	0.126271	-2.6992
5149	17411885	RNA binding motif protein 12 B2	Rbm12b2	ENSMUSG00000052137	-0.306311	0.306311	1.23654	Down	7.14266	-3.50185	0.00982806	0.126271	-2.69931
2596	17279764	EFR3 homolog B (S. cerevisiae)	Efr3b	ENSMUSG00000020658	-0.217925	0.217925	1.16306	Down	9.53561	-3.49919	0.00986352	0.12657	-2.70302
7369	17538018	Nik related kinase	Nrk	ENSMUSG00000052854	-0.221261	0.221261	1.16575	Down	12.2682	-3.49687	0.00989454	0.126732	-2.70626
4238	17363895	dickkopf homolog 1 (Xenopus laevis)	Dkk1	ENSMUSG00000024868	-0.288774	0.288774	1.2216	Down	7.29794	-3.49594	0.00990713	0.126814	-2.70757
6634	17496605	CD2 antigen (cytoplasmic tail) binding protein 2	Cd2bp2	ENSMUSG00000042502	-0.206534	0.206534	1.15391	Down	8.01341	-3.49298	0.00994688	0.127048	-2.7117
1919	17240819	centrosomal protein 85-like	Cep85l	ENSMUSG00000038594	-0.190018	0.190018	1.14078	Down	7.91964	-3.49134	0.00996913	0.127175	-2.714
6916	17512001	gene trap locus 3	Gtl3	ENSMUSG00000031796	-0.238688	0.238688	1.17992	Down	10.0068	-3.48851	0.0100074	0.127535	-2.71794
4211	17362256	fibronectin leucine rich transmembrane protein 1	Flrt1	ENSMUSG00000047787	-0.407082	0.407082	1.326	Down	7.04862	-3.48496	0.0100557	0.127722	-2.72291
7614	17548281	high mobility group box 1	Hmgb1	ENSMUSG00000066551	-0.184776	0.184776	1.13664	Down	10.0483	-3.48446	0.0100626	0.127722	-2.72362
4512	17374669	bromo adjacent homology domain containing 1	Bahd1	ENSMUSG00000040007	-0.205717	0.205717	1.15326	Down	9.31281	-3.48431	0.0100645	0.127722	-2.72381
1506	17219751	mucosal pentraxin 1	Mptx1	ENSMUSG00000026531	-0.272072	0.272072	1.20754	Down	2.6843	-3.4827	0.0100867	0.127754	-2.72607
6120	17467451	immunoglobulin kappa variable 4-68	Igkv4-68	NA	-0.249846	0.249846	1.18908	Down	5.75891	-3.48209	0.0100949	0.127754	-2.72692
5365	17424742	glucosidase beta 2	Gba2	ENSMUSG00000028467	-0.223584	0.223584	1.16763	Down	9.13214	-3.4812	0.0101072	0.127754	-2.72817
3354	17314777	PRP40 pre-mRNA processing factor 40 homolog B (yeast)	Prpf40b	ENSMUSG00000023007	-0.21475	0.21475	1.1605	Down	7.8556	-3.47777	0.0101544	0.128164	-2.73297
4269	17365848	DNA cross-link repair 1A, PSO2 homolog (S. cerevisiae)	Dclre1a	ENSMUSG00000025077	-0.1954	0.1954	1.14504	Down	7.83193	-3.47595	0.0101795	0.128376	-2.73552
7590	17547899	predicted gene, 17756	Gm17756	NA	-0.238489	0.238489	1.17976	Down	2.71515	-3.47531	0.0101884	0.128427	-2.73642
3604	17328625	stromal cell-derived factor 2-like 1	Sdf2l1	ENSMUSG00000022769	-0.41994	0.41994	1.33787	Down	10.4587	-3.47267	0.010225	0.128731	-2.74011
6139	17468387	F-box protein 41	Fbxo41	ENSMUSG00000047013	-0.193715	0.193715	1.14371	Down	5.82832	-3.47154	0.0102407	0.128811	-2.74169
3568	17326895	BTB and CNC homology 1	Bach1	ENSMUSG00000025612	-0.200287	0.200287	1.14893	Down	9.38771	-3.46723	0.0103009	0.129293	-2.74773
4029	17353462	bromodomain containing 8	Brd8	ENSMUSG00000003778	-0.173148	0.173148	1.12752	Down	8.0012	-3.46107	0.0103875	0.129867	-2.75635
5928	17458150	zinc finger protein 956	Zfp956	ENSMUSG00000045466	-0.338545	0.338545	1.26448	Down	7.38276	-3.46057	0.0103946	0.129917	-2.75706
5158	17412374	BTB and CNC homology 2	Bach2	ENSMUSG00000040270	-0.204115	0.204115	1.15198	Down	8.06092	-3.45998	0.010403	0.129982	-2.75789
2981	17297010	filamin, beta	Flnb	ENSMUSG00000025278	-0.175633	0.175633	1.12946	Down	11.7039	-3.45946	0.0104103	0.130034	-2.75861
3694	17333709	non-protein coding RNA 85	Ncrna00085	ENSMUSG00000080316	-0.246018	0.246018	1.18593	Down	8.16405	-3.45661	0.0104507	0.130264	-2.7626
6315	17479540	neugrin, neurite outgrowth associated	Ngrn	ENSMUSG00000047084	-0.174689	0.174689	1.12872	Down	8.03104	-3.45312	0.0105006	0.130571	-2.7675
7327	17535826	family with sequence similarity 50, member A	Fam50a	ENSMUSG00000001962	-0.186554	0.186554	1.13804	Down	8.04159	-3.45099	0.0105311	0.130753	-2.77049
2033	17247845	poly(A) polymerase gamma	Papolg	ENSMUSG00000020273	-0.221117	0.221117	1.16564	Down	5.66163	-3.44845	0.0105675	0.131011	-2.77404
6339	17480777	family with sequence similarity 168, member A	Fam168a	ENSMUSG00000029461	-0.195621	0.195621	1.14522	Down	10.4581	-3.44794	0.0105748	0.131011	-2.77476
7088	17520604	tripartite motif-containing 42	Trim42	ENSMUSG00000032451	-0.16902	0.16902	1.12429	Down	5.48956	-3.4469	0.0105899	0.131089	-2.77622
2568	17278840	microRNA 376a	Mir376a	NA	-0.462639	0.462639	1.37806	Down	2.89694	-3.44121	0.0106722	0.131722	-2.7842
3414	17318143	DNA topoisomerase 1, mitochondrial	Top1mt	ENSMUSG00000000934	-0.311899	0.311899	1.24134	Down	6.91708	-3.44108	0.0106742	0.131722	-2.78439
6705	17500172	phosphatidic acid phosphatase type 2 domain containing 1B	Ppapdc1b	ENSMUSG00000031570	-0.244293	0.244293	1.18451	Down	10.8529	-3.44074	0.0106792	0.131722	-2.78487
2064	17248957	olfactory receptor 1392	Olfr1392	ENSMUSG00000050959	-0.681223	0.681223	1.6035	Down	3.12671	-3.43831	0.0107147	0.13208	-2.78829
5652	17444037	v-maf musculoaponeurotic fibrosarcoma oncogene family, protein K (avian)	Mafk	ENSMUSG00000018143	-0.181583	0.181583	1.13413	Down	9.06713	-3.43462	0.0107686	0.13246	-2.79346
7650	17548904	Aly/REF export factor pseudogene	Gm6489	NA	-0.165004	0.165004	1.12117	Down	5.42634	-3.43336	0.0107872	0.13254	-2.79524
4175	17360068	WW domain binding protein 1 like	Wbp1l	ENSMUSG00000047731	-0.166555	0.166555	1.12238	Down	10.7099	-3.43087	0.0108239	0.132637	-2.79873
2569	17278842	microRNA 300	Mir300	ENSMUSG00000065419	-0.781535	0.781535	1.71896	Down	6.23191	-3.42984	0.0108392	0.132784	-2.80018
4919	17399411	DC-STAMP domain containing 2	Dcst2	NA	-0.42675	0.42675	1.3442	Down	8.01331	-3.42925	0.0108478	0.13282	-2.801
7383	17538549	predicted gene 15097	Gm15097	ENSMUSG00000094378	-0.474565	0.474565	1.3895	Down	5.47661	-3.42843	0.01086	0.132839	-2.80215
3399	17317327	metastasis suppressor 1	Mtss1	ENSMUSG00000022353	-0.207005	0.207005	1.15429	Down	10.5411	-3.42833	0.0108615	0.132839	-2.8023
2119	17251677	spermidine/spermine N1-acetyl transferase 2	Sat2	ENSMUSG00000069835	-0.2212	0.2212	1.1657	Down	7.57504	-3.42721	0.0108781	0.13293	-2.80388
2747	17286009	tyrosyl-DNA phosphodiesterase 2	Tdp2	ENSMUSG00000035958	-0.186494	0.186494	1.13799	Down	8.17523	-3.42643	0.0108897	0.13293	-2.80497
6942	17513006	microRNA 3473d	Mir3473d	NA	-0.299911	0.299911	1.23107	Down	7.61592	-3.42402	0.0109257	0.133212	-2.80837
2619	17280842	interferon-related developmental regulator 1	Ifrd1	ENSMUSG00000001627	-0.161633	0.161633	1.11855	Down	8.83083	-3.42224	0.0109522	0.133256	-2.81086
6485	17488501	p21 protein (Cdc42/Rac)-activated kinase 4	Pak4	ENSMUSG00000030602	-0.192146	0.192146	1.14246	Down	8.55413	-3.4218	0.0109588	0.133256	-2.81148
3158	17305143	cadherin-related family member 1	Cdhr1	ENSMUSG00000021803	-0.272727	0.272727	1.20809	Down	6.21562	-3.41905	0.011	0.133459	-2.81534
6043	17464010	AE binding protein 2	Aebp2	ENSMUSG00000030232	-0.186506	0.186506	1.138	Down	9.09559	-3.41312	0.0110896	0.133986	-2.8237
3107	17302976	RIKEN cDNA 4930555G01 gene	4930555G01Rik	ENSMUSG00000096197	-0.208211	0.208211	1.15525	Down	6.42401	-3.41258	0.0110977	0.134045	-2.82445
3861	17343141	ribosomal protein S17 pseudogene	Gm6402	NA	-0.421367	0.421367	1.3392	Down	5.71056	-3.41009	0.0111357	0.134229	-2.82796
6393	17483192	seizure related 6 homolog like 2	Sez6l2	ENSMUSG00000030683	-0.324498	0.324498	1.25223	Down	7.47048	-3.40533	0.0112084	0.134713	-2.83467
4040	17353940	protocadherin 12	Pcdh12	ENSMUSG00000024440	-0.162854	0.162854	1.1195	Down	8.29165	-3.40409	0.0112274	0.134758	-2.8364
3870	17343710	histocompatibility 2, K1, K region	H2-K1	ENSMUSG00000061232	-0.259563	0.259563	1.19712	Down	11.0657	-3.39954	0.0112976	0.135276	-2.84282
2508	17276020	FERM domain containing 6	Frmd6	ENSMUSG00000048285	-0.224177	0.224177	1.16811	Down	9.92083	-3.39496	0.0113687	0.135792	-2.84927
1985	17245013	TBC1 domain family, member 15	Tbc1d15	ENSMUSG00000020130	-0.212429	0.212429	1.15864	Down	9.72109	-3.39161	0.011421	0.13608	-2.85399
4888	17397875	G protein-coupled receptor 171	Gpr171	ENSMUSG00000050075	-0.403874	0.403874	1.32306	Down	7.4055	-3.38873	0.0114661	0.136258	-2.85806
6584	17494005	ring finger protein 121	Rnf121	ENSMUSG00000070426	-0.173716	0.173716	1.12796	Down	8.65341	-3.38591	0.0115106	0.136534	-2.86203
3953	17349243	mitogen-activated protein kinase kinase kinase 2	Map3k2	ENSMUSG00000024383	-0.228999	0.228999	1.17202	Down	9.16968	-3.38377	0.0115444	0.136692	-2.86506
2712	17285097	DIP2 disco-interacting protein 2 homolog C (Drosophila)	Dip2c	ENSMUSG00000048264	-0.201841	0.201841	1.15017	Down	8.72965	-3.38373	0.011545	0.136692	-2.86511
5188	17414245	T cell acute lymphocytic leukemia 2	Tal2	ENSMUSG00000028417	-0.287803	0.287803	1.22078	Down	5.99478	-3.38191	0.0115739	0.136828	-2.86768
5921	17457872	taste receptor, type 2, member 139	Tas2r139	ENSMUSG00000047102	-0.257993	0.257993	1.19581	Down	4.56738	-3.38077	0.0115919	0.136933	-2.86928
4742	17389307	olfactory receptor 1312	Olfr1312	ENSMUSG00000074947	-0.265359	0.265359	1.20193	Down	2.29263	-3.37938	0.0116141	0.137026	-2.87125
7582	17547801	nischarin	Nisch	ENSMUSG00000021910	-0.179957	0.179957	1.13285	Down	6.88939	-3.37704	0.0116514	0.137128	-2.87454
2389	17267601	serine carboxypeptidase 1	Scpep1	ENSMUSG00000000278	-0.306351	0.306351	1.23658	Down	9.95877	-3.37669	0.011657	0.137154	-2.87504
7152	17525460	predicted gene 3428	Gm3428	NA	-0.452678	0.452678	1.36858	Down	4.57083	-3.37023	0.0117608	0.137766	-2.88416
6769	17503664	nucleotide-binding oligomerization domain containing 2	Nod2	ENSMUSG00000055994	-0.180452	0.180452	1.13324	Down	6.79932	-3.37023	0.0117608	0.137766	-2.88416
4832	17394483	zinc finger, MYND-type containing 8	Zmynd8	ENSMUSG00000039671	-0.188754	0.188754	1.13978	Down	8.79109	-3.37014	0.0117624	0.137766	-2.8843
2565	17278810	microRNA 380	Mir380	NA	-0.68918	0.68918	1.61237	Down	5.6999	-3.36974	0.0117687	0.137766	-2.88485
5715	17448064	leucine-rich repeat LGI family, member 2	Lgi2	ENSMUSG00000039252	-0.399128	0.399128	1.31871	Down	6.10246	-3.36907	0.0117796	0.137766	-2.8858
2895	17292817	RAB24, member RAS oncogene family	Rab24	ENSMUSG00000034789	-0.195407	0.195407	1.14505	Down	10.305	-3.36853	0.0117883	0.137766	-2.88656
1857	17238367	signal transducer and activator of transcription 2	Stat2	ENSMUSG00000040033	-0.20761	0.20761	1.15477	Down	9.02532	-3.36677	0.0118169	0.137962	-2.88905
4388	17367020	ankyrin repeat domain 16	Ankrd16	ENSMUSG00000047909	-0.155476	0.155476	1.11379	Down	8.43035	-3.36529	0.0118409	0.138111	-2.89114
4449	17370499	WD repeat domain 38	Wdr38	ENSMUSG00000035295	-0.211081	0.211081	1.15755	Down	6.27729	-3.36141	0.0119043	0.138609	-2.89663
3765	17338136	cullin 7	Cul7	ENSMUSG00000038545	-0.181604	0.181604	1.13414	Down	10.1848	-3.36093	0.0119122	0.138653	-2.89731
1793	17234803	cystatin B	Cstb	ENSMUSG00000005054	-0.263465	0.263465	1.20036	Down	11.7444	-3.36049	0.0119193	0.138653	-2.89793
6331	17480312	growth factor receptor bound protein 2-associated protein 2	Gab2	ENSMUSG00000004508	-0.189399	0.189399	1.14029	Down	11.0516	-3.36033	0.011922	0.138653	-2.89815
5156	17412191	coenzyme Q3 homolog, methyltransferase (yeast)	Coq3	ENSMUSG00000028247	-0.218589	0.218589	1.1636	Down	8.11113	-3.35828	0.0119556	0.138849	-2.90105
2325	17263532	RIKEN cDNA 4930412M03 gene	4930412M03Rik	ENSMUSG00000051008	-0.257246	0.257246	1.19519	Down	6.63127	-3.35701	0.0119765	0.138999	-2.90285
1997	17245587	MON2 homolog (yeast)	Mon2	ENSMUSG00000034602	-0.195702	0.195702	1.14528	Down	10.4764	-3.35237	0.0120533	0.139269	-2.90942
4272	17366093	eukaryotic translation initiation factor 3, subunit A	Eif3a	ENSMUSG00000024991	-0.202856	0.202856	1.15097	Down	9.72869	-3.35193	0.0120605	0.139269	-2.91003
6180	17471107	pleckstrin homology domain containing, family G (with RhoGef domain) member 6	Plekhg6	ENSMUSG00000038167	-0.476415	0.476415	1.39128	Down	7.32968	-3.3508	0.0120792	0.139269	-2.91163
4068	17355386	elaC homolog 1 (E. coli)	Elac1	ENSMUSG00000036941	-0.170851	0.170851	1.12572	Down	7.49951	-3.35011	0.0120907	0.139269	-2.91261
3079	17301854	regulator of chromosome condensation (RCC1) and BTB (POZ) domain containing protein 2	Rcbtb2	ENSMUSG00000022106	-0.238384	0.238384	1.17967	Down	7.49492	-3.35009	0.012091	0.139269	-2.91263
4923	17399794	S100 calcium binding protein A2	S100a2	ENSMUSG00000094018	-0.264968	0.264968	1.20161	Down	5.84363	-3.34854	0.0121168	0.139507	-2.91482
2609	17280350	SRY-box containing gene 11	Sox11	ENSMUSG00000063632	-0.257583	0.257583	1.19547	Down	6.35963	-3.34731	0.0121374	0.139705	-2.91657
2898	17292941	family with sequence similarity 193, member B	Fam193b	ENSMUSG00000021495	-0.266673	0.266673	1.20303	Down	8.51902	-3.34687	0.0121448	0.139751	-2.9172
6488	17488883	predicted gene 6579	Gm6579	NA	-0.45824	0.45824	1.37386	Down	3.78187	-3.34615	0.0121568	0.139772	-2.91821
6171	17470445	ATPase, H+ transporting, lysosomal V1 subunit E1	Atp6v1e1	ENSMUSG00000019210	-0.15416	0.15416	1.11277	Down	9.95532	-3.34401	0.0121927	0.13999	-2.92124
1650	17228407	quiescin Q6 sulfhydryl oxidase 1	Qsox1	ENSMUSG00000033684	-0.160278	0.160278	1.1175	Down	10.1847	-3.34347	0.0122017	0.140017	-2.922
6693	17499813	defensin beta 50	Defb50	ENSMUSG00000058568	-0.346384	0.346384	1.27137	Down	3.97062	-3.34277	0.0122136	0.140113	-2.923
5590	17439942	zinc finger protein 326	Zfp326	ENSMUSG00000029290	-0.229037	0.229037	1.17205	Down	7.55585	-3.34196	0.0122271	0.140155	-2.92414
3150	17304493	guanine nucleotide binding protein-like 3 (nucleolar)	Gnl3	ENSMUSG00000042354	-0.190085	0.190085	1.14083	Down	8.59337	-3.33973	0.0122649	0.140287	-2.92731
6824	17506987	predicted pseudogene 6921	Gm6921	NA	-0.375445	0.375445	1.29724	Down	6.59922	-3.33947	0.0122691	0.140287	-2.92767
2456	17272857	chromobox 4	Cbx4	ENSMUSG00000039989	-0.244933	0.244933	1.18504	Down	8.69051	-3.33781	0.0122972	0.14045	-2.93002
5587	17439865	RIKEN cDNA D930016D06 gene	D930016D06Rik	ENSMUSG00000097392	-0.244634	0.244634	1.18479	Down	6.45255	-3.33266	0.0123848	0.140952	-2.93731
1638	17227729	cell division cycle 73, Paf1/RNA polymerase II complex component	Cdc73	ENSMUSG00000026361	-0.182995	0.182995	1.13524	Down	11.0446	-3.33257	0.0123864	0.140952	-2.93745
2010	17246231	v-erb-b2 erythroblastic leukemia viral oncogene homolog 3 (avian)	Erbb3	ENSMUSG00000018166	-0.399546	0.399546	1.31909	Down	9.33141	-3.33242	0.0123889	0.140952	-2.93765
1371	17211587	dystonin	Dst	ENSMUSG00000026131	-0.147088	0.147088	1.10733	Down	10.31	-3.33126	0.0124088	0.141023	-2.9393
2191	17255650	sorting nexin 11	Snx11	ENSMUSG00000020876	-0.227252	0.227252	1.1706	Down	6.07484	-3.33088	0.0124154	0.141059	-2.93985
7588	17547867	RIKEN cDNA 9930017N22 gene	9930017N22Rik	NA	-0.332658	0.332658	1.25933	Down	5.6425	-3.32997	0.0124308	0.141196	-2.94113
4140	17358929	tankyrase, TRF1-interacting ankyrin-related ADP-ribose polymerase 2	Tnks2	ENSMUSG00000024811	-0.152379	0.152379	1.1114	Down	10.5685	-3.32856	0.012455	0.141354	-2.94312
6581	17493658	serine (or cysteine) peptidase inhibitor, clade H, member 1	Serpinh1	ENSMUSG00000070436	-0.166656	0.166656	1.12245	Down	10.1543	-3.32628	0.0124944	0.141551	-2.94637
2434	17270999	DEAD (Asp-Glu-Ala-Asp) box polypeptide 5	Ddx5	ENSMUSG00000020719	-0.243177	0.243177	1.1836	Down	10.8829	-3.32616	0.0124964	0.141551	-2.94653
6977	17514822	TATA box binding protein (Tbp)-associated factor, RNA polymerase I, D	Taf1d	ENSMUSG00000031939	-0.310369	0.310369	1.24002	Down	7.16084	-3.3254	0.0125094	0.141589	-2.94761
2453	17272798	calcium activated nucleotidase 1	Cant1	ENSMUSG00000025575	-0.176639	0.176639	1.13025	Down	9.66124	-3.32452	0.0125246	0.141655	-2.94885
4251	17364872	pyridine nucleotide-disulphide oxidoreductase domain 2	Pyroxd2	ENSMUSG00000060224	-0.235685	0.235685	1.17747	Down	8.51948	-3.3239	0.0125353	0.141655	-2.94973
6232	17474322	carcinoembryonic antigen-related cell adhesion molecule 13	Ceacam13	ENSMUSG00000057195	-0.754685	0.754685	1.68726	Down	10.4682	-3.32291	0.0125526	0.14167	-2.95114
2016	17246469	neurogenic differentiation 4	Neurod4	ENSMUSG00000048015	-0.387109	0.387109	1.30777	Down	3.70153	-3.3209	0.0125873	0.141892	-2.95398
7377	17538477	predicted gene 15114	Gm15114	ENSMUSG00000079395	-0.645074	0.645074	1.56382	Down	3.89607	-3.31763	0.0126444	0.142173	-2.95863
3686	17332974	ribosomal protein S6 kinase, polypeptide 2	Rps6ka2	ENSMUSG00000023809	-0.224014	0.224014	1.16798	Down	9.03784	-3.31676	0.0126596	0.142173	-2.95987
5112	17409633	solute carrier family 30 (zinc transporter), member 7	Slc30a7	ENSMUSG00000054414	-0.268218	0.268218	1.20432	Down	9.62304	-3.31624	0.0126687	0.142173	-2.9606
3793	17339554	limb-bud and heart	Lbh	ENSMUSG00000024063	-0.287964	0.287964	1.22092	Down	8.4049	-3.31467	0.0126961	0.142173	-2.96283
6478	17487952	carcinoembryonic antigen-related cell adhesion molecule 1	Ceacam1	ENSMUSG00000074272	-0.321933	0.321933	1.25	Down	10.7935	-3.31453	0.0126986	0.142173	-2.96303
2076	17249524	shroom family member 1	Shroom1	ENSMUSG00000018387	-0.228376	0.228376	1.17152	Down	10.7512	-3.31424	0.0127036	0.142173	-2.96343
3964	17349713	ankyrin repeat and KH domain containing 1	Ankhd1	ENSMUSG00000024483	-0.170535	0.170535	1.12548	Down	9.85618	-3.31424	0.0127036	0.142173	-2.96343
2385	17267546	dynein light chain LC8-type 2	Dynll2	ENSMUSG00000020483	-0.252967	0.252967	1.19166	Down	7.7404	-3.31329	0.0127203	0.142226	-2.96478
3669	17331882	keratin associated protein 19-9B	Krtap19-9b	ENSMUSG00000057174	-0.478387	0.478387	1.39319	Down	3.53887	-3.31071	0.0127657	0.142571	-2.96845
6306	17478998	VCP-interacting membrane protein	Vimp	ENSMUSG00000075701	-0.205555	0.205555	1.15313	Down	9.8832	-3.30884	0.0127988	0.142786	-2.9711
2878	17292023	glucosaminyl (N-acetyl) transferase 2, I-branching enzyme	Gcnt2	ENSMUSG00000021360	-0.363633	0.363633	1.28666	Down	6.26088	-3.3063	0.0128437	0.143056	-2.9747
3823	17341106	WD repeat domain 27	Wdr27	ENSMUSG00000046991	-0.354974	0.354974	1.27896	Down	6.10291	-3.30585	0.0128519	0.143098	-2.97536
6018	17462816	vomeronasal 2, receptor 23	Vmn2r23	ENSMUSG00000091620	-0.415287	0.415287	1.33356	Down	3.79695	-3.30519	0.0128636	0.143098	-2.97629
5362	17424331	chemokine (C-C motif) ligand 27A	Ccl27a	ENSMUSG00000073888	-0.281602	0.281602	1.21554	Down	5.40274	-3.30273	0.0129074	0.143227	-2.97979
2959	17296647	RIKEN cDNA 1700110I01 gene	1700110I01Rik	ENSMUSG00000079407	-0.189368	0.189368	1.14026	Down	8.24204	-3.29879	0.0129778	0.143429	-2.98537
6046	17464316	serine/threonine kinase 38 like	Stk38l	ENSMUSG00000001630	-0.206986	0.206986	1.15427	Down	8.13757	-3.29814	0.0129895	0.143481	-2.9863
4758	17390561	cation channel, sperm associated 2	Catsper2	ENSMUSG00000033486	-0.252832	0.252832	1.19154	Down	7.13166	-3.29682	0.0130133	0.143638	-2.98818
5137	17411201	nexilin	Nexn	ENSMUSG00000039103	-0.222562	0.222562	1.1668	Down	6.87787	-3.29623	0.0130239	0.143658	-2.98902
2312	17262679	RIKEN cDNA A430108G06 gene	A430108G06Rik	ENSMUSG00000086851	-0.357588	0.357588	1.28128	Down	6.61345	-3.29317	0.0130793	0.143959	-2.99337
5833	17452477	anaphase-promoting complex subunit 5	Anapc5	ENSMUSG00000029472	-0.165816	0.165816	1.1218	Down	9.71748	-3.29184	0.0131033	0.144046	-2.99526
5505	17434510	solute carrier family 25, member 40	Slc25a40	ENSMUSG00000054099	-0.184805	0.184805	1.13666	Down	8.93801	-3.28798	0.0131735	0.14451	-3.00074
7089	17520687	centrosomal protein 70	Cep70	ENSMUSG00000056267	-0.242315	0.242315	1.18289	Down	8.00311	-3.28603	0.0132091	0.144738	-3.00352
2491	17274813	solute carrier family 26, member 3	Slc26a3	ENSMUSG00000001225	-0.190458	0.190458	1.14113	Down	5.50249	-3.28574	0.0132145	0.144738	-3.00394
5061	17407190	HCLS1 associated X-1	Hax1	ENSMUSG00000027944	-0.160201	0.160201	1.11744	Down	9.11887	-3.28556	0.0132178	0.144738	-3.00419
4058	17354861	F-box protein 38	Fbxo38	ENSMUSG00000042211	-0.159091	0.159091	1.11658	Down	9.27586	-3.28182	0.0132864	0.144979	-3.00951
4442	17370206	predicted gene 13605	Gm13605	NA	-0.405023	0.405023	1.32411	Down	5.83592	-3.27654	0.013384	0.145369	-3.01703
3633	17330080	disrupted in renal carcinoma 2 (human)	Dirc2	ENSMUSG00000022848	-0.153923	0.153923	1.11259	Down	9.4713	-3.27586	0.0133967	0.145415	-3.018
2866	17291442	prolactin family8, subfamily a, member 9	Prl8a9	ENSMUSG00000006490	-0.646099	0.646099	1.56493	Down	12.3044	-3.2754	0.0134052	0.145451	-3.01865
5478	17432546	PRAME family member 12	Pramef12	ENSMUSG00000028591	-0.249901	0.249901	1.18913	Down	10.5326	-3.27366	0.0134374	0.14559	-3.02111
4951	17400813	notch 2	Notch2	ENSMUSG00000027878	-0.183624	0.183624	1.13573	Down	10.6232	-3.27262	0.0134569	0.145724	-3.0226
7073	17520022	RWD domain containing 2A	Rwdd2a	ENSMUSG00000032417	-0.37821	0.37821	1.29973	Down	6.73524	-3.27004	0.0135051	0.145924	-3.02628
1666	17229382	predicted gene, 16701	Gm16701	ENSMUSG00000097823	-0.364493	0.364493	1.28743	Down	7.38776	-3.26993	0.0135071	0.145924	-3.02643
3682	17332645	zinc finger and BTB domain containing 21	Zbtb21	ENSMUSG00000046962	-0.206171	0.206171	1.15362	Down	9.10227	-3.26583	0.0135843	0.146162	-3.03227
3126	17303329	RIKEN cDNA 1700110I01 gene	1700110I01Rik	ENSMUSG00000079407	-0.231745	0.231745	1.17425	Down	8.98714	-3.26572	0.0135863	0.146162	-3.03243
4684	17385767	fibroblast activation protein	Fap	ENSMUSG00000000392	-0.359745	0.359745	1.2832	Down	5.469	-3.26041	0.0136868	0.146449	-3.03999
3442	17320163	bromodomain containing 1	Brd1	ENSMUSG00000022387	-0.224825	0.224825	1.16864	Down	9.89139	-3.25926	0.0137087	0.146646	-3.04163
7558	17547277	predicted gene, 20816	Gm20816	ENSMUSG00000096063, ENSMUSG00000096636, ENSMUSG00000095634, ENSMUSG00000094260, ENSMUSG00000093982, ENSMUSG00000096898, ENSMUSG00000097765	-0.164367	0.164367	1.12067	Down	4.46641	-3.25864	0.0137205	0.146662	-3.04251
6479	17487993	transmembrane protein 91	Tmem91	ENSMUSG00000061702	-0.300892	0.300892	1.23191	Down	6.28256	-3.25825	0.013728	0.146701	-3.04308
5786	17449827	expressed sequence C87414	C87414	ENSMUSG00000070686	-0.756716	0.756716	1.68964	Down	4.34689	-3.25511	0.013788	0.146852	-3.04756
2362	17266372	small nucleolar RNA, C/D box 42B	Snord42b	NA	-0.209067	0.209067	1.15594	Down	7.38262	-3.25149	0.0138574	0.147154	-3.05271
3212	17307080	paraspeckle protein 1	Pspc1	ENSMUSG00000021938	-0.199488	0.199488	1.14829	Down	7.63928	-3.25065	0.0138737	0.147154	-3.05391
1992	17245370	RIKEN cDNA 4930564G21 gene	4930564G21Rik	ENSMUSG00000084764	-0.21022	0.21022	1.15686	Down	5.1375	-3.25015	0.0138833	0.147181	-3.05462
2916	17293503	zinc finger protein 934	Zfp934	ENSMUSG00000074865	-0.305645	0.305645	1.23597	Down	5.7762	-3.24971	0.0138919	0.147196	-3.05525
5879	17455488	RIKEN cDNA 5730422E09 gene	5730422E09Rik	ENSMUSG00000097191	-0.284325	0.284325	1.21784	Down	6.78513	-3.2482	0.0139211	0.147392	-3.05741
6579	17493351	RIKEN cDNA 4632427E13 gene	4632427E13Rik	ENSMUSG00000074024	-0.175509	0.175509	1.12936	Down	8.73241	-3.24746	0.0139353	0.147392	-3.05846
3257	17309141	predicted gene, 19422	Gm19422	NA	-0.275864	0.275864	1.21072	Down	6.16058	-3.2443	0.0139967	0.147717	-3.06297
6526	17491335	MAS-related GPR, member A3	Mrgpra3	ENSMUSG00000078698	-0.459059	0.459059	1.37465	Down	4.78488	-3.23958	0.0140889	0.148082	-3.06971
3710	17334304	polycystic kidney disease 1 homolog	Pkd1	ENSMUSG00000032855	-0.160093	0.160093	1.11736	Down	9.31247	-3.2391	0.0140982	0.148129	-3.07038
2019	17246674	dual specificity phosphatase 18	Dusp18	ENSMUSG00000047205	-0.191777	0.191777	1.14217	Down	8.59825	-3.23805	0.014119	0.14831	-3.07189
4111	17357920	olfactory receptor 1474	Olfr1474	ENSMUSG00000096273	-0.453592	0.453592	1.36945	Down	4.79363	-3.23572	0.0141647	0.14864	-3.07521
5860	17454187	paired immunoglobin-like type 2 receptor beta 2	Pilrb2	ENSMUSG00000066682	-0.432938	0.432938	1.34998	Down	4.02481	-3.23424	0.0141939	0.148784	-3.07733
4864	17396162	carbonic anhydrase 2	Car2	ENSMUSG00000027562	-0.201816	0.201816	1.15015	Down	11.8695	-3.22652	0.0143475	0.149797	-3.08836
7364	17537773	preferentially expressed antigen in melanoma-like 3	Pramel3	ENSMUSG00000067360	-0.299302	0.299302	1.23055	Down	3.43752	-3.22147	0.0144486	0.150284	-3.09557
2550	17278612	microRNA 342	Mir342	NA	-0.243395	0.243395	1.18378	Down	5.53192	-3.21846	0.0145095	0.150576	-3.09988
5692	17446851	general transcription factor IIIC, polypeptide 2, beta	Gtf3c2	ENSMUSG00000029144	-0.25277	0.25277	1.19149	Down	6.57075	-3.21612	0.0145567	0.150764	-3.10321
6340	17480813	START domain containing 10	Stard10	ENSMUSG00000030688	-0.205296	0.205296	1.15292	Down	10.8742	-3.21587	0.0145619	0.15078	-3.10358
2771	17286670	small nuclear ribonucleoprotein 48 (U11/U12)	Snrnp48	ENSMUSG00000021431	-0.249386	0.249386	1.1887	Down	7.42709	-3.21314	0.0146174	0.151102	-3.10748
4716	17387826	olfactory receptor 1175, pseudogene	Olfr1175-ps	NA	-0.31107	0.31107	1.24063	Down	4.29523	-3.21236	0.0146333	0.151102	-3.10859
4087	17357044	RIKEN cDNA 2700081O15 gene	2700081O15Rik	ENSMUSG00000053080	-0.155286	0.155286	1.11364	Down	8.66129	-3.21125	0.014656	0.151168	-3.11018
5790	17449989	RasGEF domain family, member 1B	Rasgef1b	ENSMUSG00000029333	-0.208336	0.208336	1.15535	Down	8.2218	-3.21098	0.0146616	0.151168	-3.11057
5140	17411435	serine/arginine-rich splicing factor 11	Srsf11	ENSMUSG00000055436	-0.158074	0.158074	1.1158	Down	9.02842	-3.20954	0.0146911	0.151359	-3.11264
5452	17430894	sphingomyelin phosphodiesterase, acid-like 3B	Smpdl3b	ENSMUSG00000028885	-0.249348	0.249348	1.18867	Down	7.40316	-3.209	0.0147021	0.151412	-3.1134
7613	17548264	WW domain binding protein 5	Wbp5	ENSMUSG00000042712	-0.232756	0.232756	1.17508	Down	7.94084	-3.2075	0.014733	0.151564	-3.11555
5802	17450979	phosphoglycerate mutase family member 5	Pgam5	ENSMUSG00000029500	-0.179396	0.179396	1.13241	Down	9.55437	-3.20634	0.0147567	0.151739	-3.1172
1727	17231600	microRNA 5104	Mir5104	ENSMUSG00000093060	-0.267557	0.267557	1.20377	Down	4.23953	-3.20335	0.0148185	0.152058	-3.12149
1561	17222601	predicted gene, 16894	Gm16894	ENSMUSG00000097899	-0.248965	0.248965	1.18835	Down	7.12647	-3.201	0.0148671	0.152324	-3.12485
3749	17337285	DEAH (Asp-Glu-Ala-His) box polypeptide 16	Dhx16	ENSMUSG00000024422	-0.14845	0.14845	1.10838	Down	9.15013	-3.19739	0.0149424	0.15273	-3.13002
6443	17486549	vomeronasal 2, receptor 55	Vmn2r55	ENSMUSG00000091045	-0.496523	0.496523	1.41081	Down	5.78667	-3.19646	0.0149618	0.152815	-3.13135
3981	17350790	proline-rich coiled-coil 1	Prrc1	ENSMUSG00000024594	-0.189353	0.189353	1.14025	Down	9.14704	-3.19565	0.0149787	0.152819	-3.13251
5639	17443208	transducin (beta)-like 2	Tbl2	ENSMUSG00000005374	-0.184825	0.184825	1.13668	Down	9.63892	-3.19379	0.0150177	0.153046	-3.13518
1853	17238184	retinol dehydrogenase 19	Rdh19	ENSMUSG00000054052	-0.672993	0.672993	1.59438	Down	2.77672	-3.1935	0.0150239	0.153064	-3.1356
5317	17421437	predicted gene 13247	Gm13247	ENSMUSG00000056300	-0.374227	0.374227	1.29614	Down	7.31205	-3.19238	0.0150473	0.153163	-3.1372
5208	17415411	zinc finger protein 352	Zfp352	ENSMUSG00000070902	-0.298267	0.298267	1.22967	Down	5.2564	-3.19137	0.0150685	0.153299	-3.13864
4282	17366687	Scm-like with four mbt domains 2	Sfmbt2	ENSMUSG00000061186	-0.205839	0.205839	1.15336	Down	10.3221	-3.18979	0.0151018	0.153562	-3.1409
3825	17341179	delta-like 1 (Drosophila)	Dll1	ENSMUSG00000014773	-0.188214	0.188214	1.13935	Down	7.72134	-3.18942	0.0151097	0.153567	-3.14144
2670	17283641	serine (or cysteine) peptidase inhibitor, clade A, member 1E	Serpina1e	ENSMUSG00000072849	-0.529846	0.529846	1.44378	Down	6.39239	-3.18802	0.0151392	0.1537	-3.14344
5920	17457831	RIKEN cDNA 1700034O15 gene	1700034O15Rik	ENSMUSG00000029867	-0.699245	0.699245	1.62366	Down	4.98413	-3.18792	0.0151413	0.1537	-3.14358
2457	17272877	TBC1 domain family, member 16	Tbc1d16	ENSMUSG00000039976	-0.374466	0.374466	1.29636	Down	8.64801	-3.18746	0.0151512	0.153731	-3.14425
2409	17269311	keratin 32	Krt32	ENSMUSG00000046095	-0.253519	0.253519	1.19211	Down	6.7866	-3.1848	0.0152076	0.154108	-3.14806
5072	17407539	RIKEN cDNA 1700040D17 gene	1700040D17Rik	ENSMUSG00000097515	-0.287414	0.287414	1.22045	Down	3.77154	-3.18272	0.015252	0.154321	-3.15104
6827	17507057	insulin receptor	Insr	ENSMUSG00000005534	-0.233779	0.233779	1.17591	Down	9.00011	-3.18256	0.0152554	0.154321	-3.15127
3455	17321243	predicted gene, 19664	Gm19664	NA	-0.288119	0.288119	1.22105	Down	6.3451	-3.18247	0.0152574	0.154321	-3.1514
4137	17358821	interferon-induced protein with tetratricopeptide repeats 3	Ifit3	ENSMUSG00000074896	-0.341237	0.341237	1.26684	Down	7.51907	-3.18159	0.015276	0.15446	-3.15266
7422	17539828	ubiquitin specific peptidase 27, X chromosome	Usp27x	ENSMUSG00000046269	-0.216168	0.216168	1.16164	Down	8.34362	-3.17633	0.0153889	0.155184	-3.1602
5153	17412047	cyclic nucleotide gated channel beta 3	Cngb3	ENSMUSG00000056494	-0.23637	0.23637	1.17802	Down	4.74118	-3.17576	0.0154013	0.155237	-3.16102
2450	17272346	ring finger protein 157	Rnf157	ENSMUSG00000052949	-0.200607	0.200607	1.14918	Down	8.43214	-3.17574	0.0154017	0.155237	-3.16105
3186	17306314	olfactory receptor 1512	Olfr1512	ENSMUSG00000094140	-0.475268	0.475268	1.39018	Down	4.39994	-3.17167	0.0154897	0.155777	-3.16688
7118	17523371	atypical chemokine receptor 2	Ackr2	ENSMUSG00000044534	-0.332105	0.332105	1.25885	Down	7.73684	-3.17152	0.0154929	0.155777	-3.1671
4075	17356108	phosphatidylinositol transfer protein, membrane-associated 1	Pitpnm1	ENSMUSG00000024851, ENSMUSG00000097096	-0.308327	0.308327	1.23827	Down	8.23408	-3.16986	0.0155288	0.156058	-3.16947
7529	17545536	spermatogenesis associated multipass transmembrane protein 2	Samt2	ENSMUSG00000072888	-0.29942	0.29942	1.23065	Down	2.11978	-3.16919	0.0155435	0.156058	-3.17044
6957	17513878	spermatogenesis associated 2-like	Spata2l	ENSMUSG00000033594	-0.221581	0.221581	1.16601	Down	6.67965	-3.16351	0.0156676	0.156897	-3.17859
6242	17474748	vomeronasal 1 receptor 125	Vmn1r125	ENSMUSG00000095309	-0.285137	0.285137	1.21853	Down	2.75496	-3.16346	0.0156689	0.156897	-3.17867
5126	17410400	cytochrome P450, family 2, subfamily u, polypeptide 1	Cyp2u1	ENSMUSG00000027983	-0.209049	0.209049	1.15593	Down	6.94443	-3.1588	0.0157716	0.157658	-3.18536
4510	17374610	RIKEN cDNA 5430417L22 gene	5430417L22Rik	ENSMUSG00000074918	-0.178609	0.178609	1.13179	Down	8.67933	-3.1544	0.0158692	0.158175	-3.19168
2918	17293922	zinc finger protein 458	Zfp458	ENSMUSG00000055480	-0.35964	0.35964	1.28311	Down	6.94538	-3.15155	0.0159326	0.15823	-3.19576
2241	17258197	potassium channel tetramerisation domain containing 2	Kctd2	ENSMUSG00000016940	-0.167842	0.167842	1.12338	Down	7.47654	-3.15152	0.0159332	0.15823	-3.1958
6565	17492509	RCC1 domain containing 1	Rccd1	ENSMUSG00000038930	-0.217398	0.217398	1.16263	Down	6.78518	-3.15147	0.0159344	0.15823	-3.19588
4699	17386751	cytochrome c, testis	Cyct	ENSMUSG00000056436	-0.22216	0.22216	1.16648	Down	5.0515	-3.14898	0.0159902	0.158413	-3.19946
4701	17387210	CWC22 spliceosome-associated protein homolog (S. cerevisiae)	Cwc22	ENSMUSG00000027014	-0.449629	0.449629	1.36569	Down	6.08722	-3.1487	0.0159964	0.158413	-3.19985
3582	17327450	potassium inwardly-rectifying channel, subfamily J, member 15	Kcnj15	ENSMUSG00000062609	-0.610148	0.610148	1.52642	Down	6.9458	-3.14658	0.0160442	0.158577	-3.20291
4799	17392333	ribosome binding protein 1	Rrbp1	ENSMUSG00000027422	-0.142861	0.142861	1.10409	Down	10.3401	-3.1443	0.0160957	0.158749	-3.20619
4526	17375454	solute carrier family 28 (sodium-coupled nucleoside transporter), member 2	Slc28a2	ENSMUSG00000027219	-0.176218	0.176218	1.12992	Down	6.73103	-3.1432	0.0161205	0.158911	-3.20777
2714	17285227	prolactin family 2, subfamily c, member 5	Prl2c5	ENSMUSG00000055360	-0.373128	0.373128	1.29516	Down	10.8931	-3.14102	0.0161699	0.15912	-3.2109
2968	17296786	RIKEN cDNA 2610042L04 gene	2610042L04Rik	ENSMUSG00000079388	-0.265337	0.265337	1.20192	Down	7.08175	-3.14076	0.0161757	0.15912	-3.21126
3178	17305988	telomerase associated protein 1	Tep1	ENSMUSG00000006281	-0.163119	0.163119	1.11971	Down	7.94646	-3.14058	0.0161799	0.159124	-3.21153
6947	17513149	chymotrypsinogen B1	Ctrb1	ENSMUSG00000031957	-0.200816	0.200816	1.14935	Down	6.64096	-3.13888	0.0162185	0.159322	-3.21397
3989	17351384	SEC11 homolog C (S. cerevisiae)	Sec11c	ENSMUSG00000024516	-0.266496	0.266496	1.20288	Down	8.25471	-3.13796	0.0162395	0.159445	-3.21529
5575	17438987	chemokine (C-X-C motif) ligand 1	Cxcl1	ENSMUSG00000029380	-0.464729	0.464729	1.38006	Down	6.60046	-3.13702	0.0162609	0.159617	-3.21664
4924	17399812	S100 calcium binding protein A6 (calcyclin)	S100a6	ENSMUSG00000001025	-0.209481	0.209481	1.15627	Down	10.698	-3.12907	0.0164437	0.160915	-3.22808
6474	17487670	vomeronasal 1 receptor 177	Vmn1r177	ENSMUSG00000057513	-0.388481	0.388481	1.30901	Down	4.83539	-3.1288	0.0164499	0.160937	-3.22847
6620	17495541	synaptotagmin XVII	Syt17	ENSMUSG00000058420	-0.228987	0.228987	1.17201	Down	6.66225	-3.12618	0.0165105	0.161301	-3.23223
7420	17539824	microRNA 188	Mir188	NA	-0.386124	0.386124	1.30688	Down	6.66858	-3.12582	0.0165188	0.161344	-3.23275
3612	17329023	immunoglobulin lambda variable 1	Iglv1	NA	-0.237419	0.237419	1.17888	Down	4.48553	-3.1247	0.016545	0.161411	-3.23437
2636	17281853	RIKEN cDNA 4930447C04 gene	4930447C04Rik	ENSMUSG00000021098	-0.148323	0.148323	1.10828	Down	6.90481	-3.12437	0.0165527	0.161411	-3.23484
5330	17422745	dishevelled, dsh homolog 1 (Drosophila)	Dvl1	ENSMUSG00000029071	-0.160043	0.160043	1.11732	Down	9.04733	-3.12325	0.0165788	0.161441	-3.23646
3177	17305964	olfactory receptor 749	Olfr749	ENSMUSG00000059069	-0.313375	0.313375	1.24261	Down	6.47747	-3.12168	0.0166154	0.161562	-3.23871
4627	17381657	RNA binding motif protein 17	Rbm17	ENSMUSG00000037197	-0.15047	0.15047	1.10993	Down	9.22254	-3.12104	0.0166303	0.161595	-3.23963
4157	17359925	golgi-specific brefeldin A-resistance factor 1	Gbf1	ENSMUSG00000025224	-0.151695	0.151695	1.11087	Down	10.0595	-3.12104	0.0166305	0.161595	-3.23964
5605	17440981	trichoplein, keratin filament binding	Tchp	ENSMUSG00000002486	-0.14209	0.14209	1.1035	Down	7.19339	-3.11899	0.0166785	0.161985	-3.24259
7108	17522808	RIKEN cDNA 4930428G15 gene	4930428G15Rik	NA	-0.230915	0.230915	1.17358	Down	2.93767	-3.11792	0.0167036	0.162055	-3.24413
3503	17323479	apoptosis-inducing factor, mitochondrion-associated 3	Aifm3	ENSMUSG00000022763	-0.236975	0.236975	1.17852	Down	7.96263	-3.11785	0.0167052	0.162055	-3.24423
2281	17261069	RIKEN cDNA 0610010F05 gene	0610010F05Rik	ENSMUSG00000042208	-0.214175	0.214175	1.16004	Down	9.00925	-3.11721	0.0167203	0.162125	-3.24515
1649	17228398	LIM homeobox protein 4	Lhx4	ENSMUSG00000026468	-0.289822	0.289822	1.22249	Down	6.56795	-3.11183	0.0168473	0.162783	-3.25289
1987	17245152	RAB3A interacting protein	Rab3ip	ENSMUSG00000064181	-0.146636	0.146636	1.10699	Down	9.78634	-3.10819	0.0169339	0.163087	-3.25814
3636	17330175	stefin A2	Stfa2	ENSMUSG00000022902	-0.496742	0.496742	1.41102	Down	3.9367	-3.1018	0.0170871	0.163913	-3.26735
3346	17314421	PDZ domain containing RING finger 4	Pdzrn4	ENSMUSG00000036218	-0.276373	0.276373	1.21115	Down	5.39225	-3.10022	0.017125	0.164175	-3.26962
2655	17282743	transforming growth factor, beta 3	Tgfb3	ENSMUSG00000021253	-0.180787	0.180787	1.1335	Down	10.5381	-3.0982	0.0171739	0.16434	-3.27253
6790	17504712	exocyst complex component 3-like	Exoc3l	ENSMUSG00000043251	-0.197353	0.197353	1.14659	Down	5.6537	-3.09774	0.0171852	0.164364	-3.2732
5597	17440618	microRNA 701	Mir701	NA	-0.266904	0.266904	1.20322	Down	5.47664	-3.09499	0.017252	0.164807	-3.27717
5640	17443286	P450 (cytochrome) oxidoreductase	Por	ENSMUSG00000005514	-0.158982	0.158982	1.1165	Down	10.2016	-3.09476	0.0172575	0.164821	-3.2775
5882	17455507	heat shock 105kDa/110kDa protein 1	Hsph1	ENSMUSG00000029657	-0.28853	0.28853	1.2214	Down	8.83241	-3.09389	0.0172787	0.164893	-3.27876
4393	17367440	predicted gene 13375	Gm13375	NA	-0.182332	0.182332	1.13472	Down	7.58391	-3.09361	0.0172854	0.164893	-3.27915
3578	17327270	dopey family member 2	Dopey2	ENSMUSG00000022946	-0.182118	0.182118	1.13455	Down	8.75637	-3.09349	0.0172884	0.164893	-3.27933
4045	17354244	coiled-coil domain containing 112	Ccdc112	ENSMUSG00000071855	-0.226117	0.226117	1.16968	Down	6.6061	-3.09303	0.0172995	0.164893	-3.27998
7629	17548589	predicted gene, 19288	Gm19288	NA	-0.239874	0.239874	1.18089	Down	6.14237	-3.09186	0.0173281	0.165	-3.28167
2692	17284290	BRF1 homolog, subunit of RNA polymerase III transcription initiation factor IIIB (S. cerevisiae)	Brf1	ENSMUSG00000011158	-0.179544	0.179544	1.13253	Down	8.72321	-3.09064	0.0173579	0.16517	-3.28343
2063	17248890	guanine nucleotide binding protein (G protein), beta polypeptide 2 like 1	Gnb2l1	ENSMUSG00000020372	-0.160272	0.160272	1.1175	Down	7.52874	-3.09014	0.0173702	0.165211	-3.28415
3920	17346774	twisted gastrulation homolog 1 (Drosophila)	Twsg1	ENSMUSG00000024098	-0.172511	0.172511	1.12702	Down	11.659	-3.08975	0.0173798	0.165236	-3.28472
4187	17360920	immunoglobulin mu binding protein 2	Ighmbp2	ENSMUSG00000024831	-0.15054	0.15054	1.10998	Down	7.38567	-3.08971	0.0173809	0.165236	-3.28478
4616	17380892	ADP-ribosylation factor GTPase activating protein 1	Arfgap1	ENSMUSG00000027575	-0.152343	0.152343	1.11137	Down	9.38365	-3.08945	0.0173872	0.165258	-3.28515
6838	17507698	Rho guanine nucleotide exchange factor (GEF) 10	Arhgef10	ENSMUSG00000071176	-0.34396	0.34396	1.26924	Down	7.01195	-3.08884	0.0174022	0.165321	-3.28603
2948	17296355	integrin alpha 2	Itga2	ENSMUSG00000015533	-0.246179	0.246179	1.18606	Down	9.19133	-3.0888	0.0174031	0.165321	-3.28609
2069	17249151	mannoside acetylglucosaminyltransferase 4, isoenzyme B	Mgat4b	ENSMUSG00000036620	-0.167284	0.167284	1.12294	Down	10.2302	-3.08791	0.017425	0.16539	-3.28738
4072	17355579	solute carrier family 14 (urea transporter), member 2	Slc14a2	ENSMUSG00000024552	-0.181861	0.181861	1.13435	Down	6.80323	-3.08748	0.0174356	0.165452	-3.28799
5346	17423923	RIKEN cDNA 3110043O21 gene	3110043O21Rik	ENSMUSG00000028300	-0.254492	0.254492	1.19292	Down	7.72371	-3.08431	0.0175138	0.165879	-3.29257
5522	17435636	sonic hedgehog	Shh	ENSMUSG00000002633	-0.205472	0.205472	1.15306	Down	5.13435	-3.08388	0.0175244	0.165914	-3.29319
2141	17252817	max binding protein	Mnt	ENSMUSG00000000282	-0.14501	0.14501	1.10574	Down	8.64302	-3.08253	0.0175578	0.166031	-3.29514
6560	17492185	ST8 alpha-N-acetyl-neuraminide alpha-2,8-sialyltransferase 2	St8sia2	ENSMUSG00000025789	-0.281212	0.281212	1.21522	Down	7.75002	-3.08083	0.0176	0.166249	-3.29759
2504	17275811	PRP39 pre-mRNA processing factor 39 homolog (yeast)	Prpf39	ENSMUSG00000035597	-0.209359	0.209359	1.15617	Down	8.90261	-3.0783	0.017663	0.166471	-3.30124
3425	17319009	interleukin 2 receptor, beta chain	Il2rb	ENSMUSG00000068227	-0.354025	0.354025	1.27812	Down	9.59712	-3.07548	0.0177335	0.166786	-3.30531
7535	17545824	Nance-Horan syndrome (human)	Nhs	ENSMUSG00000059493	-0.238058	0.238058	1.1794	Down	9.3532	-3.07267	0.0178041	0.167189	-3.30937
3713	17334602	unkempt-like (Drosophila)	Unkl	ENSMUSG00000015127	-0.144872	0.144872	1.10563	Down	8.18112	-3.07226	0.0178142	0.167189	-3.30995
5316	17421390	carnitine deficiency-associated gene expressed in ventricle 3 pseudogene	Gm13238	ENSMUSG00000096233	-0.356882	0.356882	1.28066	Down	6.06341	-3.07219	0.0178161	0.167189	-3.31006
6551	17491716	microRNA 344e	Mir344e	ENSMUSG00000077869	-0.30797	0.30797	1.23796	Down	4.26211	-3.07143	0.0178352	0.16721	-3.31116
2081	17249888	microfibrillar-associated protein 3	Mfap3	ENSMUSG00000020522	-0.163062	0.163062	1.11966	Down	9.90076	-3.07124	0.01784	0.167217	-3.31143
3138	17304089	polymerase (RNA) III (DNA directed) polypeptide A	Polr3a	ENSMUSG00000025280	-0.143389	0.143389	1.1045	Down	8.70432	-3.0675	0.0179346	0.167838	-3.31684
2575	17279014	zinc finger protein 839	Zfp839	ENSMUSG00000021271	-0.181883	0.181883	1.13436	Down	8.20218	-3.06462	0.0180079	0.168294	-3.321
5726	17448645	nuclear transcription factor, X-box binding-like 1	Nfxl1	ENSMUSG00000072889	-0.17269	0.17269	1.12716	Down	8.25697	-3.06315	0.0180453	0.168416	-3.32312
1866	17238689	olfactory receptor 808	Olfr808	ENSMUSG00000049894	-0.456133	0.456133	1.37186	Down	4.84773	-3.06238	0.0180648	0.16852	-3.32423
5628	17442863	splicing factor, suppressor of white-apricot homolog (Drosophila)	Sfswap	ENSMUSG00000029439	-0.159191	0.159191	1.11666	Down	8.46257	-3.06091	0.0181024	0.16852	-3.32635
7232	17530540	collagen, type VI, alpha 5	Col6a5	ENSMUSG00000091345	-0.398429	0.398429	1.31807	Down	6.89014	-3.05986	0.0181294	0.16863	-3.32787
6217	17473650	aurora kinase C	Aurkc	ENSMUSG00000070837	-0.382646	0.382646	1.30373	Down	6.06978	-3.05827	0.0181701	0.168819	-3.33016
5490	17433672	family with sequence similarity 213, member B	Fam213b	ENSMUSG00000029059	-0.172405	0.172405	1.12694	Down	6.1964	-3.05493	0.0182562	0.169163	-3.33499
4450	17370511	actin related protein 2/3 complex, subunit 5-like	Arpc5l	ENSMUSG00000026755	-0.216699	0.216699	1.16207	Down	8.53721	-3.05316	0.0183021	0.169363	-3.33756
7019	17516666	intraflagellar transport 46	Ift46	ENSMUSG00000002031	-0.139112	0.139112	1.10123	Down	8.88713	-3.05208	0.0183302	0.169506	-3.33912
4229	17363374	osteoclast stimulating factor 1	Ostf1	ENSMUSG00000024725	-0.206184	0.206184	1.15363	Down	9.46788	-3.04808	0.0184341	0.169944	-3.34489
3956	17349361	RIKEN cDNA 2410004N09 gene	2410004N09Rik	ENSMUSG00000087590	-0.169048	0.169048	1.12432	Down	7.90326	-3.04804	0.0184351	0.169944	-3.34495
7594	17547963	uncharacterized LOC100503146	LOC100503146	NA	-0.188899	0.188899	1.13989	Down	7.2752	-3.04774	0.0184431	0.16998	-3.34539
3550	17326032	microrchidia 1	Morc1	ENSMUSG00000022652	-0.265809	0.265809	1.20231	Down	5.77382	-3.04731	0.0184542	0.169995	-3.34601
6049	17464404	mitochondrial ribosomal protein S35	Mrps35	ENSMUSG00000040112	-0.233496	0.233496	1.17568	Down	7.71137	-3.04677	0.0184684	0.169995	-3.34679
3452	17321007	Rap guanine nucleotide exchange factor (GEF) 3	Rapgef3	ENSMUSG00000022469	-0.166647	0.166647	1.12245	Down	8.23149	-3.04641	0.0184777	0.169995	-3.34731
3335	17313616	expressed sequence AW121686	AW121686	ENSMUSG00000097301	-0.288628	0.288628	1.22148	Down	5.30536	-3.04522	0.0185088	0.170168	-3.34903
6963	17514118	family with sequence similarity 89, member A	Fam89a	ENSMUSG00000043068	-0.213933	0.213933	1.15985	Down	8.85575	-3.04353	0.0185534	0.170335	-3.35148
4112	17357928	olfactory receptor 1484	Olfr1484	ENSMUSG00000096289	-0.528517	0.528517	1.44245	Down	3.64406	-3.04268	0.0185756	0.170454	-3.3527
4603	17380060	docking protein 5	Dok5	ENSMUSG00000027560	-0.337156	0.337156	1.26326	Down	5.99492	-3.04206	0.018592	0.170454	-3.35361
5520	17435493	RIKEN cDNA 4831440E17 gene	4831440E17Rik	NA	-0.151441	0.151441	1.11068	Down	5.89108	-3.04191	0.018596	0.170454	-3.35382
3631	17330058	protein disulfide isomerase associated 5	Pdia5	ENSMUSG00000022844	-0.181836	0.181836	1.13433	Down	10.764	-3.04091	0.0186223	0.170454	-3.35527
2512	17276182	JNK1/MAPK8-associated membrane protein	Jkamp	ENSMUSG00000005078	-0.209305	0.209305	1.15613	Down	9.88043	-3.04054	0.0186319	0.17049	-3.3558
6402	17483835	predicted gene 4265	Gm4265	NA	-0.363344	0.363344	1.2864	Down	4.53202	-3.04015	0.0186424	0.170508	-3.35637
1391	17213246	cyclin-dependent kinase 15	Cdk15	ENSMUSG00000026023	-0.550875	0.550875	1.46497	Down	6.32722	-3.04006	0.0186447	0.170508	-3.35649
4607	17380244	RIKEN cDNA 1700021F07 gene	1700021F07Rik	ENSMUSG00000027518	-0.237822	0.237822	1.17921	Down	6.11557	-3.03901	0.0186725	0.170611	-3.35802
3309	17312531	kinesin family member C2	Kifc2	ENSMUSG00000004187	-0.161301	0.161301	1.1183	Down	7.14065	-3.0372	0.0187204	0.170709	-3.36063
7426	17539997	Wiskott-Aldrich syndrome homolog (human)	Was	ENSMUSG00000031165	-0.235088	0.235088	1.17698	Down	7.75957	-3.03567	0.018761	0.170799	-3.36284
6138	17468157	tet methylcytosine dioxygenase 3	Tet3	ENSMUSG00000034832	-0.20354	0.20354	1.15152	Down	9.80206	-3.03559	0.0187632	0.170799	-3.36296
5767	17449429	casein beta	Csn2	ENSMUSG00000063157	-0.334042	0.334042	1.26054	Down	4.01171	-3.03545	0.018767	0.170799	-3.36317
7000	17516068	Myb/SANT-like DNA-binding domain containing 2	Msantd2	ENSMUSG00000042138	-0.155092	0.155092	1.11349	Down	8.14483	-3.0322	0.0188536	0.171243	-3.36787
5954	17459347	immunoglobulin kappa chain variable 15-103	Igkv15-103	NA	-0.28154	0.28154	1.21549	Down	6.40185	-3.03189	0.0188618	0.171243	-3.36831
6237	17474480	sine oculis-related homeobox 5	Six5	ENSMUSG00000040841	-0.246475	0.246475	1.18631	Down	7.95318	-3.03069	0.018894	0.171397	-3.37005
3546	17325619	transmembrane protein 39a	Tmem39a	ENSMUSG00000002845	-0.173311	0.173311	1.12764	Down	10.2519	-3.0306	0.0188964	0.171397	-3.37018
3790	17339390	ribosomal protein L12 pseudogene	Gm16519	NA	-0.266706	0.266706	1.20306	Down	8.29517	-3.02936	0.0189298	0.171554	-3.37199
7293	17533952	predicted gene 2863	Gm2863	ENSMUSG00000096540	-0.193933	0.193933	1.14388	Down	5.88147	-3.02798	0.0189666	0.171554	-3.37397
3231	17308349	polymerase (RNA) III (DNA directed) polypeptide D	Polr3d	ENSMUSG00000000776	-0.231995	0.231995	1.17446	Down	8.14586	-3.02711	0.0189901	0.171636	-3.37523
7554	17546774	erythroid differentiation regulator 1	Erdr1	ENSMUSG00000096768	-0.237672	0.237672	1.17909	Down	11.9338	-3.02688	0.0189964	0.171636	-3.37557
2756	17286190	prolactin family 2, subfamily a, member 1	Prl2a1	ENSMUSG00000022886	-0.212909	0.212909	1.15902	Down	11.9016	-3.02614	0.0190163	0.171776	-3.37664
5311	17420963	spermatogenesis associated 21	Spata21	ENSMUSG00000045004	-0.30118	0.30118	1.23215	Down	6.22147	-3.02396	0.0190753	0.172199	-3.3798
6527	17491344	MAS-related GPR, member X1	Mrgprx1	ENSMUSG00000070552	-0.293832	0.293832	1.22589	Down	2.61831	-3.02162	0.0191386	0.172441	-3.38318
4267	17365778	zinc finger, DHHC domain containing 6	Zdhhc6	ENSMUSG00000024982	-0.136338	0.136338	1.09911	Down	8.96183	-3.02134	0.0191462	0.172441	-3.38359
6988	17515132	autophagy related 4D, cysteine peptidase	Atg4d	ENSMUSG00000002820	-0.159572	0.159572	1.11696	Down	8.85956	-3.01863	0.0192201	0.172674	-3.38752
1581	17224397	coiled-coil domain containing 108	Ccdc108	ENSMUSG00000047021	-0.218201	0.218201	1.16328	Down	6.04749	-3.01799	0.0192374	0.172674	-3.38844
5976	17460548	RIKEN cDNA E230015B07 gene	E230015B07Rik	ENSMUSG00000071332	-0.174189	0.174189	1.12833	Down	6.24639	-3.01768	0.0192461	0.172674	-3.3889
6716	17500702	a disintegrin and metallopeptidase domain 25 (testase 2)	Adam25	ENSMUSG00000071937	-0.661946	0.661946	1.58222	Down	2.57257	-3.01641	0.0192807	0.172845	-3.39073
4649	17383320	bromodomain containing 3	Brd3	ENSMUSG00000026918	-0.151099	0.151099	1.11042	Down	8.86573	-3.01502	0.0193188	0.173031	-3.39274
2571	17278848	microRNA 539	Mir539	ENSMUSG00000076063	-0.307664	0.307664	1.2377	Down	5.95639	-3.0146	0.0193305	0.173031	-3.39336
1756	17233303	predicted gene 6996	Gm6996	NA	-0.240109	0.240109	1.18108	Down	6.20036	-3.01176	0.0194086	0.173462	-3.39747
4132	17358559	RIKEN cDNA C030046E11 gene	C030046E11Rik	ENSMUSG00000038658	-0.164503	0.164503	1.12078	Down	9.82245	-3.01084	0.0194338	0.173465	-3.3988
3707	17334030	vomeronasal 2, receptor 113	Vmn2r113	ENSMUSG00000092111	-0.303969	0.303969	1.23454	Down	5.08879	-3.00731	0.0195315	0.173915	-3.40392
3447	17320538	arylsulfatase A	Arsa	ENSMUSG00000022620	-0.250843	0.250843	1.1899	Down	7.94406	-3.00397	0.0196244	0.174301	-3.40875
5665	17444940	ubiquitin specific peptidase like 1	Uspl1	ENSMUSG00000041264	-0.150806	0.150806	1.11019	Down	9.0439	-3.00377	0.0196302	0.17431	-3.40905
7387	17538628	FYVE, RhoGEF and PH domain containing 1	Fgd1	ENSMUSG00000025265	-0.301759	0.301759	1.23265	Down	8.45447	-3.00078	0.0197136	0.174643	-3.41338
7581	17547787	high mobility group box 1	Hmgb1	ENSMUSG00000066551	-0.156268	0.156268	1.1144	Down	10.3076	-2.99786	0.0197958	0.174975	-3.41762
2510	17276105	RIKEN cDNA 2700049A03 gene	2700049A03Rik	ENSMUSG00000034601	-0.160111	0.160111	1.11737	Down	8.36058	-2.99708	0.0198177	0.175115	-3.41875
3416	17318312	nuclear receptor binding protein 2	Nrbp2	ENSMUSG00000075590	-0.164362	0.164362	1.12067	Down	8.88795	-2.99627	0.0198404	0.175145	-3.41992
6770	17503681	cylindromatosis (turban tumor syndrome)	Cyld	ENSMUSG00000036712	-0.163165	0.163165	1.11974	Down	7.83533	-2.99593	0.0198501	0.175145	-3.42042
4690	17386465	trans-acting transcription factor 3	Sp3	ENSMUSG00000027109	-0.151511	0.151511	1.11073	Down	8.69347	-2.9952	0.0198706	0.175208	-3.42147
1538	17221307	PR domain containing 14	Prdm14	ENSMUSG00000042414	-0.175481	0.175481	1.12934	Down	5.87524	-2.99477	0.0198829	0.175279	-3.4221
5353	17424088	microRNA 5123	Mir5123	NA	-0.182679	0.182679	1.13499	Down	9.62791	-2.99403	0.0199037	0.175425	-3.42317
5377	17425706	olfactory receptor 267	Olfr267	ENSMUSG00000043385	-0.238504	0.238504	1.17977	Down	4.90203	-2.99383	0.0199095	0.175439	-3.42346
1970	17243738	heat shock protein 90, beta (Grp94), member 1	Hsp90b1	ENSMUSG00000020048	-0.169216	0.169216	1.12445	Down	11.9872	-2.99327	0.0199253	0.175503	-3.42427
2704	17284706	predicted gene 5441	Gm5441	NA	-0.248982	0.248982	1.18837	Down	4.79258	-2.99089	0.0199929	0.175911	-3.42772
6247	17474820	NLR family, pyrin domain containing 5	Nlrp5	ENSMUSG00000015721	-0.337602	0.337602	1.26365	Down	5.05011	-2.98719	0.0200986	0.176428	-3.4331
5766	17449427	microRNA 3969	Mir3969	NA	-0.419931	0.419931	1.33786	Down	1.93499	-2.98455	0.0201743	0.176942	-3.43693
2564	17278808	microRNA 299	Mir299	NA	-0.443498	0.443498	1.3599	Down	3.39822	-2.98324	0.0202117	0.177118	-3.43882
1888	17239147	syntaxin binding protein 5 (tomosyn)	Stxbp5	ENSMUSG00000019790	-0.173865	0.173865	1.12808	Down	9.52224	-2.98226	0.02024	0.177217	-3.44024
3922	17346936	TGFB-induced factor homeobox 1	Tgif1	ENSMUSG00000047407	-0.178863	0.178863	1.13199	Down	7.90051	-2.97951	0.0203194	0.177577	-3.44423
2813	17289137	homer homolog 1 (Drosophila)	Homer1	ENSMUSG00000007617	-0.21588	0.21588	1.16141	Down	6.94624	-2.97922	0.0203277	0.177577	-3.44465
1867	17238697	olfactory receptor 820	Olfr820	ENSMUSG00000048745	-0.418634	0.418634	1.33666	Down	5.85601	-2.97876	0.0203411	0.177652	-3.44533
6002	17462092	zinc finger, AN1-type domain 4	Zfand4	ENSMUSG00000042213	-0.317244	0.317244	1.24595	Down	5.30062	-2.97803	0.0203624	0.177687	-3.44639
4895	17398082	TCDD-inducible poly(ADP-ribose) polymerase	Tiparp	ENSMUSG00000034640	-0.139677	0.139677	1.10166	Down	8.92004	-2.97725	0.020385	0.177697	-3.44752
6008	17462368	RIKEN cDNA 1700072O05 gene	1700072O05Rik	NA	-0.400986	0.400986	1.32041	Down	4.57776	-2.97689	0.0203955	0.177714	-3.44804
3446	17320413	SET binding factor 1	Sbf1	ENSMUSG00000036529	-0.150701	0.150701	1.11011	Down	9.06751	-2.97481	0.0204559	0.178106	-3.45106
2232	17257822	guanine nucleotide binding protein, alpha 13	Gna13	ENSMUSG00000020611	-0.162787	0.162787	1.11945	Down	9.82989	-2.9731	0.020506	0.178282	-3.45355
1417	17215137	DIS3 mitotic control homolog (S. cerevisiae)-like 2	Dis3l2	ENSMUSG00000053333	-0.144069	0.144069	1.10502	Down	8.33291	-2.97302	0.0205082	0.178282	-3.45366
6323	17479949	olfactory receptor 292	Olfr292	ENSMUSG00000060688	-0.317245	0.317245	1.24595	Down	2.25153	-2.97273	0.0205167	0.178282	-3.45408
3159	17305163	RIKEN cDNA 2610528A11 gene	2610528A11Rik	ENSMUSG00000096001	-0.558546	0.558546	1.47278	Down	8.37097	-2.97186	0.020542	0.178314	-3.45534
2444	17271789	N-acetyltransferase 9 (GCN5-related, putative)	Nat9	ENSMUSG00000015542	-0.216108	0.216108	1.1616	Down	7.50658	-2.97123	0.0205605	0.1784	-3.45626
7472	17542971	predicted gene 8787	Gm8787	ENSMUSG00000079517	-0.194112	0.194112	1.14402	Down	3.63997	-2.97083	0.0205723	0.178464	-3.45684
3355	17314900	cytochrome c oxidase assembly protein 14	Cox14	ENSMUSG00000023020	-0.129658	0.129658	1.09403	Down	7.80542	-2.96908	0.0206237	0.178678	-3.45938
6489	17488933	zinc finger protein 82	Zfp82	ENSMUSG00000098022	-0.256784	0.256784	1.19481	Down	5.5325	-2.96758	0.0206679	0.178757	-3.46157
2159	17253837	microRNA 365-2	Mir365-2	ENSMUSG00000065489	-0.328984	0.328984	1.25613	Down	6.77485	-2.9673	0.0206761	0.178757	-3.46197
6686	17499594	defensin beta 4	Defb4	ENSMUSG00000059230	-0.267784	0.267784	1.20396	Down	5.91579	-2.96578	0.0207209	0.17889	-3.46417
1419	17215372	small Cajal body-specific RNA 6	Scarna6	NA	-0.203249	0.203249	1.15129	Down	9.1458	-2.96534	0.0207339	0.178902	-3.46481
5636	17443069	GATS protein-like 2	Gatsl2	ENSMUSG00000015944	-0.34878	0.34878	1.27348	Down	9.03069	-2.96329	0.0207946	0.179188	-3.46779
6040	17463851	protein tyrosine phosphatase, receptor type, O	Ptpro	ENSMUSG00000030223	-0.279675	0.279675	1.21392	Down	5.46654	-2.96315	0.0207987	0.179188	-3.46799
5258	17418934	transmembrane protein 54	Tmem54	ENSMUSG00000028786	-0.223181	0.223181	1.1673	Down	7.80262	-2.96119	0.020857	0.179419	-3.47084
4005	17351932	protein inhibitor of activated STAT 2	Pias2	ENSMUSG00000025423	-0.142161	0.142161	1.10356	Down	9.54607	-2.95861	0.0209339	0.179678	-3.47459
6192	17471966	taste receptor, type 2, member 109	Tas2r109	ENSMUSG00000062528	-0.339412	0.339412	1.26524	Down	2.61275	-2.95617	0.0210068	0.18008	-3.47813
5073	17407621	cingulin pseudogene	BC021767	NA	-0.248482	0.248482	1.18796	Down	6.54579	-2.95539	0.0210303	0.18017	-3.47927
4661	17383793	pyroglutamylated RFamide peptide	Qrfp	ENSMUSG00000043102	-0.174125	0.174125	1.12828	Down	6.39381	-2.95456	0.0210551	0.180244	-3.48047
2464	17273231	v-maf musculoaponeurotic fibrosarcoma oncogene family, protein G (avian)	Mafg	ENSMUSG00000051510	-0.143323	0.143323	1.10445	Down	7.98311	-2.95297	0.021103	0.180531	-3.48278
1980	17244545	predicted gene 8633	Gm8633	NA	-0.283503	0.283503	1.21715	Down	3.7892	-2.95282	0.0211075	0.180531	-3.483
1783	17234373	gamma-glutamyltransferase 1	Ggt1	ENSMUSG00000006345	-0.344718	0.344718	1.2699	Down	8.00132	-2.95153	0.0211466	0.180754	-3.48488
2106	17250938	transmembrane protein 220	Tmem220	ENSMUSG00000050270	-0.274896	0.274896	1.20991	Down	7.18054	-2.9484	0.0212413	0.18106	-3.48943
4868	17396365	RIKEN cDNA 1700125G22 gene	1700125G22Rik	ENSMUSG00000097584	-0.288729	0.288729	1.22156	Down	3.93307	-2.94821	0.0212469	0.18106	-3.48971
4929	17400011	TD and POZ domain containing 3	Tdpoz3	ENSMUSG00000058005	-0.350309	0.350309	1.27483	Down	4.05198	-2.9464	0.0213019	0.181263	-3.49234
4920	17399583	tropomyosin 3, gamma	Tpm3	ENSMUSG00000027940	-0.204498	0.204498	1.15229	Down	6.79309	-2.94593	0.0213163	0.181305	-3.49302
6954	17513835	ankyrin repeat domain 11	Ankrd11	ENSMUSG00000035569	-0.150349	0.150349	1.10984	Down	9.87307	-2.94266	0.0214159	0.181816	-3.49777
6310	17479254	kelch-like 25	Klhl25	ENSMUSG00000055652	-0.17025	0.17025	1.12525	Down	6.85365	-2.94119	0.0214609	0.182111	-3.49991
7448	17541567	RIKEN cDNA 6720401G13 gene	6720401G13Rik	NA	-0.166997	0.166997	1.12272	Down	8.87717	-2.94072	0.0214755	0.182134	-3.5006
4790	17391554	interleukin 1 alpha	Il1a	ENSMUSG00000027399	-0.462981	0.462981	1.37839	Down	7.5319	-2.94045	0.0214836	0.182166	-3.50098
1860	17238482	ring finger protein 41	Rnf41	ENSMUSG00000025373	-0.149092	0.149092	1.10887	Down	9.71385	-2.93812	0.0215553	0.182462	-3.50437
3153	17304514	small nucleolar RNA, C/D box 19	Snord19	NA	-0.479944	0.479944	1.39469	Down	3.97327	-2.93651	0.0216051	0.182686	-3.50672
2486	17274496	TATA box binding protein (Tbp)-associated factor, RNA polymerase I, B	Taf1b	ENSMUSG00000059669	-0.252424	0.252424	1.19121	Down	9.13572	-2.93528	0.0216429	0.182886	-3.5085
3988	17351282	neural precursor cell expressed, developmentally down-regulated gene 4-like	Nedd4l	ENSMUSG00000024589	-0.176804	0.176804	1.13038	Down	10.0341	-2.93526	0.0216437	0.182886	-3.50854
3863	17343251	U2 small nuclear ribonucleoprotein auxiliary factor (U2AF) 1	U2af1	ENSMUSG00000061613	-0.216534	0.216534	1.16194	Down	9.24182	-2.93249	0.0217296	0.183237	-3.51257
1695	17230304	SET and MYND domain containing 3	Smyd3	ENSMUSG00000055067	-0.155484	0.155484	1.1138	Down	7.22421	-2.93139	0.0217638	0.183356	-3.51417
7437	17541047	reproductive homeobox 1	Rhox1	ENSMUSG00000071773	-0.198056	0.198056	1.14715	Down	6.43889	-2.93104	0.0217748	0.183356	-3.51468
6569	17492826	homer homolog 2 (Drosophila)	Homer2	ENSMUSG00000025813	-0.21323	0.21323	1.15928	Down	8.72821	-2.9294	0.0218258	0.183538	-3.51707
5610	17441526	RIKEN cDNA 2410131K14 gene	2410131K14Rik	ENSMUSG00000032840	-0.197518	0.197518	1.14672	Down	8.35097	-2.92888	0.0218418	0.183622	-3.51781
6356	17481352	olfactory receptor 681	Olfr681	ENSMUSG00000095248	-0.484383	0.484383	1.39899	Down	5.45689	-2.92864	0.0218494	0.183647	-3.51816
7428	17540102	predicted gene 14459	Gm14459	ENSMUSG00000079704	-0.530536	0.530536	1.44447	Down	3.62274	-2.92781	0.0218754	0.183717	-3.51937
5332	17422914	nucleolar complex associated 2 homolog (S. cerevisiae)	Noc2l	ENSMUSG00000095567	-0.140955	0.140955	1.10263	Down	8.16194	-2.92623	0.0219249	0.183983	-3.52167
6345	17480986	nuclear mitotic apparatus protein 1	Numa1	ENSMUSG00000066306	-0.153149	0.153149	1.11199	Down	10.4741	-2.92497	0.0219644	0.184161	-3.5235
3711	17334449	hydroxyacyl glutathione hydrolase	Hagh	ENSMUSG00000024158	-0.175649	0.175649	1.12947	Down	8.99548	-2.92352	0.0220101	0.184324	-3.52562
1772	17233835	RUN and FYVE domain-containing 2	Rufy2	ENSMUSG00000020070	-0.165498	0.165498	1.12155	Down	8.08535	-2.92198	0.0220588	0.184657	-3.52787
1503	17219670	pyrin domain containing 3	Pydc3	ENSMUSG00000066677	-0.449285	0.449285	1.36536	Down	3.26641	-2.9213	0.0220802	0.184724	-3.52885
6372	17482095	nucleobindin 2	Nucb2	ENSMUSG00000030659	-0.167409	0.167409	1.12304	Down	10.5612	-2.91947	0.0221378	0.184923	-3.53151
3429	17319403	ribosomal protein L3	Rpl3	ENSMUSG00000060036	-0.215727	0.215727	1.16129	Down	8.21615	-2.91938	0.0221408	0.184923	-3.53164
7524	17545306	apurinic/apyrimidinic endonuclease 2	Apex2	ENSMUSG00000025269	-0.18186	0.18186	1.13435	Down	7.69544	-2.91729	0.0222071	0.185302	-3.53468
2477	17274123	neuroblastoma amplified sequence	Nbas	ENSMUSG00000020576	-0.180564	0.180564	1.13333	Down	8.40628	-2.91686	0.022221	0.185302	-3.53532
3078	17301802	docking protein 2	Dok2	ENSMUSG00000022102	-0.349598	0.349598	1.27421	Down	6.64861	-2.91588	0.022252	0.185411	-3.53674
6717	17500749	mitochondrial tumor suppressor 1	Mtus1	ENSMUSG00000045636	-0.207645	0.207645	1.1548	Down	5.93341	-2.91383	0.0223175	0.185617	-3.53973
4011	17352203	zinc finger protein 516	Zfp516	ENSMUSG00000058881	-0.18342	0.18342	1.13557	Down	8.2667	-2.91345	0.0223297	0.185617	-3.54028
6204	17472893	MANSC domain containing 4	Mansc4	ENSMUSG00000072662	-0.23265	0.23265	1.17499	Down	8.39944	-2.91328	0.0223351	0.185617	-3.54053
3331	17313504	sterol regulatory element binding factor 2	Srebf2	ENSMUSG00000022463	-0.148807	0.148807	1.10865	Down	10.0293	-2.91165	0.0223872	0.185918	-3.5429
6152	17469217	leucine-rich repeats and immunoglobulin-like domains 1	Lrig1	ENSMUSG00000030029	-0.22613	0.22613	1.16969	Down	9.12683	-2.91158	0.0223893	0.185918	-3.543
4821	17393839	RIKEN cDNA 9430008C03 gene	9430008C03Rik	NA	-0.210233	0.210233	1.15687	Down	5.97124	-2.91143	0.0223944	0.185923	-3.54323
1674	17229502	UDP-N-acetylglucosamine pyrophosphorylase 1	Uap1	ENSMUSG00000026670	-0.205824	0.205824	1.15335	Down	8.26297	-2.90858	0.0224857	0.18639	-3.54736
7092	17520905	solute carrier organic anion transporter family, member 2a1	Slco2a1	ENSMUSG00000032548	-0.159595	0.159595	1.11697	Down	12.711	-2.90348	0.0226507	0.187133	-3.5548
3622	17329527	Mab-21 domain containing 2	Mb21d2	ENSMUSG00000051065	-0.167225	0.167225	1.1229	Down	8.80617	-2.90082	0.0227372	0.187573	-3.55867
6975	17514657	predicted gene, 16833	Gm16833	NA	-0.147969	0.147969	1.10801	Down	5.87993	-2.89926	0.022788	0.187683	-3.56094
3221	17307663	X Kell blood group precursor related family member 6 homolog	Xkr6	ENSMUSG00000035067	-0.373849	0.373849	1.29581	Down	7.07803	-2.89909	0.0227935	0.187683	-3.56119
7654	17548961	predicted gene, 19335	Gm19335	NA	-0.141924	0.141924	1.10338	Down	3.84115	-2.89848	0.0228136	0.187683	-3.56208
7421	17539826	microRNA 532	Mir532	NA	-0.404771	0.404771	1.32388	Down	6.01955	-2.89799	0.0228297	0.187683	-3.5628
5388	17426890	PC4 and SFRS1 interacting protein 1	Psip1	ENSMUSG00000028484	-0.198906	0.198906	1.14783	Down	8.26115	-2.89722	0.0228548	0.187683	-3.56391
3057	17300396	neuroguidin, EIF4E binding protein	Ngdn	ENSMUSG00000022204	-0.147093	0.147093	1.10734	Down	7.11934	-2.89618	0.0228891	0.187683	-3.56544
6414	17484731	plakophilin 3	Pkp3	ENSMUSG00000054065	-0.133224	0.133224	1.09674	Down	7.59523	-2.89613	0.0228907	0.187683	-3.56551
4483	17372949	olfactory receptor 1260	Olfr1260	ENSMUSG00000042894	-0.337077	0.337077	1.26319	Down	4.47344	-2.89596	0.0228962	0.187683	-3.56576
2754	17286171	prolactin family 6, subfamily a, member 1	Prl6a1	ENSMUSG00000069259	-0.501025	0.501025	1.41522	Down	6.84656	-2.89581	0.0229012	0.187683	-3.56598
5688	17446354	lysine (K)-specific methyltransferase 2C	Kmt2c	ENSMUSG00000038056	-0.140163	0.140163	1.10203	Down	10.1931	-2.89576	0.0229028	0.187683	-3.56605
5338	17423422	leucine rich repeat containing 69	Lrrc69	ENSMUSG00000023151	-0.25294	0.25294	1.19163	Down	4.16133	-2.89146	0.0230445	0.188193	-3.57231
6558	17492160	RIKEN cDNA 1810026B05 gene	1810026B05Rik	NA	-0.199128	0.199128	1.148	Down	8.53247	-2.89123	0.0230521	0.188193	-3.57265
2671	17283685	goosecoid homeobox	Gsc	ENSMUSG00000021095	-0.197717	0.197717	1.14688	Down	7.1492	-2.88602	0.023225	0.188763	-3.58025
4222	17363044	olfactory receptor 1417	Olfr1417	ENSMUSG00000048292	-0.318591	0.318591	1.24711	Down	4.95866	-2.88493	0.0232614	0.188946	-3.58184
5460	17431403	serine/arginine repetitive matrix 1	Srrm1	ENSMUSG00000028809	-0.136421	0.136421	1.09918	Down	10.7096	-2.88392	0.0232951	0.189072	-3.5833
6866	17508846	microRNA 383	Mir383	NA	-0.394468	0.394468	1.31446	Down	6.5717	-2.88319	0.0233193	0.189195	-3.58436
4103	17357611	PRP19/PSO4 pre-mRNA processing factor 19 homolog (S. cerevisiae)	Prpf19	ENSMUSG00000024735	-0.152189	0.152189	1.11125	Down	9.80052	-2.88268	0.0233364	0.189235	-3.58511
6968	17514528	matrix metallopeptidase 1a (interstitial collagenase)	Mmp1a	ENSMUSG00000043089	-0.466259	0.466259	1.38152	Down	7.66822	-2.88256	0.0233406	0.189235	-3.58529
3445	17320389	DENN/MADD domain containing 6B	Dennd6b	ENSMUSG00000015377	-0.127785	0.127785	1.09262	Down	7.44908	-2.88216	0.023354	0.18929	-3.58587
3812	17340631	radial spoke 3B homolog (Chlamydomonas)	Rsph3b	ENSMUSG00000023806	-0.204837	0.204837	1.15256	Down	7.71551	-2.87872	0.0234697	0.189807	-3.59089
3183	17306189	heterogeneous nuclear ribonucleoprotein C	Hnrnpc	ENSMUSG00000060373	-0.127027	0.127027	1.09204	Down	9.91016	-2.87863	0.0234728	0.189807	-3.59102
6341	17480829	ArfGAP with RhoGAP domain, ankyrin repeat and PH domain 1	Arap1	ENSMUSG00000032812	-0.163253	0.163253	1.11981	Down	8.86899	-2.87802	0.0234933	0.189811	-3.59191
3835	17341769	RIKEN cDNA 1600002H07 gene	1600002H07Rik	ENSMUSG00000024118	-0.192642	0.192642	1.14285	Down	8.87892	-2.87716	0.0235223	0.189821	-3.59317
6025	17463398	RAD9-HUS1-RAD1 interacting nuclear orphan 1	Rhno1	ENSMUSG00000048668	-0.197295	0.197295	1.14655	Down	5.40623	-2.87703	0.0235267	0.189821	-3.59336
7062	17518980	microRNA 3109	Mir3109	ENSMUSG00000093042	-0.209344	0.209344	1.15616	Down	7.01285	-2.87614	0.0235568	0.189821	-3.59466
4566	17378184	BPI fold containing family B, member 9A	Bpifb9a	ENSMUSG00000067998	-0.250325	0.250325	1.18947	Down	5.16306	-2.8752	0.0235885	0.189926	-3.59602
6299	17478601	hect (homologous to the E6-AP (UBE3A) carboxyl terminus) domain and RCC1 (CHC1)-like domain (RLD) 2	Herc2	ENSMUSG00000030451	-0.135665	0.135665	1.0986	Down	9.02623	-2.87108	0.0237286	0.190645	-3.60203
3328	17313218	small G protein signaling modulator 3	Sgsm3	ENSMUSG00000042303	-0.134096	0.134096	1.0974	Down	8.01969	-2.87041	0.0237513	0.190753	-3.603
3441	17320103	cadherin, EGF LAG seven-pass G-type receptor 1 (flamingo homolog, Drosophila)	Celsr1	ENSMUSG00000016028	-0.228424	0.228424	1.17155	Down	7.0324	-2.86915	0.0237943	0.190889	-3.60484
4692	17386540	WAS/WASL interacting protein family, member 1	Wipf1	ENSMUSG00000075284	-0.247419	0.247419	1.18708	Down	7.39965	-2.86883	0.0238052	0.190889	-3.60531
5271	17419354	serine/arginine-rich splicing factor 4	Srsf4	ENSMUSG00000028911	-0.141815	0.141815	1.10329	Down	8.41823	-2.86762	0.0238467	0.190952	-3.60708
5923	17457887	transmembrane protein 139	Tmem139	ENSMUSG00000071506	-0.304391	0.304391	1.2349	Down	6.48176	-2.86739	0.0238545	0.190952	-3.60741
2888	17292499	predicted gene 8674	Gm8674	ENSMUSG00000093976	-0.423813	0.423813	1.34147	Down	3.74264	-2.86569	0.0239129	0.191197	-3.60989
6135	17467990	RIKEN cDNA 1700009C05 gene	1700009C05Rik	NA	-0.274509	0.274509	1.20958	Down	5.08982	-2.86415	0.023966	0.191344	-3.61214
4037	17353796	TAF7 RNA polymerase II, TATA box binding protein (TBP)-associated factor	Taf7	ENSMUSG00000051316	-0.296124	0.296124	1.22784	Down	7.68954	-2.86282	0.0240118	0.191454	-3.61408
3874	17344126	heat shock protein 1B	Hspa1b	ENSMUSG00000090877	-0.266268	0.266268	1.20269	Down	9.20899	-2.86246	0.0240243	0.191458	-3.61461
2059	17248728	clathrin interactor 1	Clint1	ENSMUSG00000006169	-0.15214	0.15214	1.11122	Down	10.6986	-2.85968	0.0241205	0.191929	-3.61867
1963	17243460	zinc finger protein 781	Zfp781	ENSMUSG00000096718	-0.518926	0.518926	1.43289	Down	6.50827	-2.85935	0.0241319	0.191953	-3.61914
2152	17253570	sperm associated antigen 5	Spag5	ENSMUSG00000002055	-0.351084	0.351084	1.27552	Down	6.73601	-2.85892	0.0241468	0.191953	-3.61977
2526	17276921	microRNA 3067	Mir3067	NA	-0.284844	0.284844	1.21828	Down	5.46596	-2.85572	0.024258	0.192437	-3.62444
5576	17439013	epithelial mitogen	Epgn	ENSMUSG00000035020	-0.194894	0.194894	1.14464	Down	4.89679	-2.85571	0.0242584	0.192437	-3.62445
6168	17470146	RIKEN cDNA 1700069P05 gene	1700069P05Rik	NA	-0.160083	0.160083	1.11735	Down	6.27215	-2.85559	0.0242626	0.192437	-3.62463
5705	17447510	Morf4 family associated protein 1	Mrfap1	ENSMUSG00000055302	-0.166925	0.166925	1.12266	Down	9.08774	-2.85415	0.024313	0.192681	-3.62673
5792	17450034	heterogeneous nuclear ribonucleoprotein D-like	Hnrnpdl	ENSMUSG00000029328	-0.155218	0.155218	1.11359	Down	9.52776	-2.85402	0.0243176	0.192682	-3.62693
2759	17286212	prolactin family 4, subfamily a, member 1	Prl4a1	ENSMUSG00000005891	-0.69621	0.69621	1.62024	Down	9.46312	-2.85358	0.0243328	0.192728	-3.62756
4636	17382104	Rho GTPase activating protein 21	Arhgap21	ENSMUSG00000036591	-0.143547	0.143547	1.10462	Down	10.3824	-2.85327	0.0243437	0.192741	-3.62802
5315	17421380	predicted gene 13212	Gm13212	ENSMUSG00000078502	-0.237125	0.237125	1.17864	Down	4.77523	-2.8528	0.0243604	0.192762	-3.62871
2765	17286385	serine (or cysteine) peptidase inhibitor, clade B, member 1b	Serpinb1b	ENSMUSG00000051029	-0.269764	0.269764	1.20561	Down	5.14999	-2.85266	0.0243651	0.192762	-3.6289
1830	17236708	coiled-coil domain containing 41	Ccdc41	ENSMUSG00000020024	-0.181626	0.181626	1.13416	Down	8.43302	-2.85208	0.0243854	0.192878	-3.62975
5118	17409960	predicted gene 4610	Gm4610	NA	-0.42185	0.42185	1.33964	Down	5.56247	-2.85026	0.0244494	0.193096	-3.63241
6550	17491685	RIKEN cDNA B230209E15 gene	B230209E15Rik	NA	-0.155587	0.155587	1.11387	Down	3.23502	-2.84882	0.0245001	0.193315	-3.63451
7052	17518526	caseinolytic peptidase X (E.coli)	Clpx	ENSMUSG00000015357	-0.160203	0.160203	1.11744	Down	8.20118	-2.84648	0.0245828	0.193706	-3.63793
3600	17328451	mitotic spindle organizing protein 2	Mzt2	ENSMUSG00000022671	-0.189896	0.189896	1.14068	Down	6.2895	-2.84529	0.0246249	0.193801	-3.63967
3489	17322543	DnaJ (Hsp40) homolog, subfamily A, member 3	Dnaja3	ENSMUSG00000004069	-0.336834	0.336834	1.26298	Down	5.10212	-2.84493	0.0246376	0.193801	-3.64019
4066	17355113	collagen and calcium binding EGF domains 1	Ccbe1	ENSMUSG00000046318	-0.142433	0.142433	1.10376	Down	7.90976	-2.84474	0.0246445	0.193801	-3.64048
7652	17548930	v-ral simian leukemia viral oncogene homolog B (ras related)	Ralb	ENSMUSG00000004451	-0.194636	0.194636	1.14444	Down	6.23274	-2.84464	0.0246481	0.193801	-3.64062
2301	17262127	developmental pluripotency associated 1	Dppa1	ENSMUSG00000064010	-0.202753	0.202753	1.15089	Down	4.50464	-2.84001	0.0248129	0.194345	-3.64738
7224	17530291	carnitine deficiency-associated gene expressed in ventricle 3	Cdv3	ENSMUSG00000032803	-0.148458	0.148458	1.10838	Down	8.06559	-2.83802	0.024884	0.194706	-3.65029
4078	17356202	polymerase (DNA-directed), delta 4	Pold4	ENSMUSG00000024854, ENSMUSG00000097508	-0.184704	0.184704	1.13658	Down	9.12031	-2.83725	0.0249115	0.194848	-3.6514
5433	17430006	MAP7 domain containing 1	Map7d1	ENSMUSG00000028849	-0.126581	0.126581	1.0917	Down	9.17593	-2.8345	0.0250104	0.195105	-3.65542
6528	17491354	MAS-related GPR, member B1	Mrgprb1	ENSMUSG00000070547	-0.406282	0.406282	1.32527	Down	3.87435	-2.83347	0.0250475	0.195247	-3.65693
5032	17405627	vomeronasal 2, receptor 5	Vmn2r5	ENSMUSG00000068999	-0.528821	0.528821	1.44275	Down	3.50607	-2.8302	0.0251657	0.195792	-3.6617
4717	17387856	olfactory receptor 1200	Olfr1200	ENSMUSG00000075115	-0.350811	0.350811	1.27528	Down	3.88301	-2.82822	0.025238	0.195966	-3.66461
3369	17315743	oncostatin M receptor	Osmr	ENSMUSG00000022146	-0.222866	0.222866	1.16705	Down	9.29732	-2.82521	0.0253475	0.196621	-3.669
6351	17481180	olfactory receptor 593	Olfr593	ENSMUSG00000073955	-0.355778	0.355778	1.27968	Down	3.77043	-2.82507	0.0253525	0.196621	-3.6692
4577	17378692	ribophorin II	Rpn2	ENSMUSG00000027642	-0.156253	0.156253	1.11439	Down	10.6532	-2.82495	0.025357	0.196621	-3.66938
5292	17420110	predicted gene, 17388	Gm17388	ENSMUSG00000097588	-0.271323	0.271323	1.20691	Down	6.80283	-2.82432	0.02538	0.196693	-3.6703
6811	17506081	oxidative stress induced growth inhibitor 1	Osgin1	ENSMUSG00000074063	-0.167671	0.167671	1.12324	Down	7.86311	-2.82307	0.0254259	0.196758	-3.67213
3884	17344862	olfactory receptor 101	Olfr101	ENSMUSG00000092077	-0.377016	0.377016	1.29865	Down	3.61849	-2.8229	0.0254319	0.196758	-3.67237
1567	17222951	RIKEN cDNA 1700019D03 gene	1700019D03Rik	ENSMUSG00000043629	-0.47928	0.47928	1.39405	Down	6.95622	-2.82266	0.0254408	0.196758	-3.67273
1969	17243644	cryptochrome 1 (photolyase-like)	Cry1	ENSMUSG00000020038	-0.158626	0.158626	1.11622	Down	7.61218	-2.82245	0.0254484	0.196772	-3.67303
5714	17448039	RIKEN cDNA C130083M11 gene	C130083M11Rik	NA	-0.186385	0.186385	1.13791	Down	4.73789	-2.82224	0.0254565	0.196772	-3.67335
6132	17467806	transcription factor 7 like 1 (T cell specific, HMG box)	Tcf7l1	ENSMUSG00000055799	-0.137907	0.137907	1.10031	Down	9.34048	-2.82197	0.0254661	0.196788	-3.67373
3806	17340304	predicted gene 9405	Gm9405	NA	-0.30355	0.30355	1.23418	Down	5.11133	-2.8193	0.0255644	0.197195	-3.67764
6003	17462133	olfactory receptor 212	Olfr212	ENSMUSG00000053251	-0.173897	0.173897	1.1281	Down	5.34035	-2.81902	0.0255749	0.197195	-3.67805
3015	17299483	olfactory receptor 738	Olfr738	ENSMUSG00000094692	-0.357316	0.357316	1.28104	Down	4.09118	-2.81894	0.0255778	0.197195	-3.67817
1624	17226676	6-phosphofructo-2-kinase/fructose-2,6-biphosphatase 2	Pfkfb2	ENSMUSG00000026409	-0.137562	0.137562	1.10004	Down	8.59905	-2.81845	0.0255959	0.19729	-3.67889
3536	17324756	single-pass membrane protein with coiled-coil domains 1	Smco1	ENSMUSG00000046345	-0.161118	0.161118	1.11815	Down	5.28199	-2.81765	0.0256254	0.197324	-3.68005
2910	17293370	trophoblast specific protein alpha	Tpbpa	ENSMUSG00000033834	-0.162303	0.162303	1.11907	Down	13.2107	-2.81754	0.0256296	0.197324	-3.68022
4485	17373028	formin binding protein 4	Fnbp4	ENSMUSG00000008200	-0.161481	0.161481	1.11843	Down	9.19971	-2.8171	0.0256456	0.197324	-3.68085
3260	17309157	RIKEN cDNA 4933432I03 gene	4933432I03Rik	NA	-0.15933	0.15933	1.11677	Down	5.5324	-2.81681	0.0256565	0.197324	-3.68128
5264	17419263	small nucleolar RNA, C/D box 85	Snord85	NA	-0.291657	0.291657	1.22405	Down	5.39383	-2.81634	0.0256738	0.197324	-3.68196
5809	17451526	potassium channel tetramerisation domain containing 10	Kctd10	ENSMUSG00000001098	-0.151195	0.151195	1.11049	Down	10.0732	-2.81626	0.0256766	0.197324	-3.68208
1469	17218349	glutamate-ammonia ligase (glutamine synthetase)	Glul	ENSMUSG00000026473	-0.198937	0.198937	1.14785	Down	10.197	-2.81548	0.0257056	0.19746	-3.68322
3195	17306507	solute carrier family 22 (organic cation transporter), member 17	Slc22a17	ENSMUSG00000022199	-0.203469	0.203469	1.15146	Down	7.53587	-2.8137	0.0257719	0.197762	-3.68583
1707	17230970	ribosomal protein S6 kinase polypeptide 1	Rps6kc1	ENSMUSG00000089872	-0.159777	0.159777	1.11711	Down	7.28823	-2.81339	0.0257833	0.197762	-3.68628
2002	17245831	methyl-CpG binding domain protein 6	Mbd6	ENSMUSG00000025409	-0.138326	0.138326	1.10063	Down	9.13024	-2.81267	0.02581	0.197762	-3.68733
3831	17341631	protease, serine, 33	Prss33	ENSMUSG00000049620	-0.197678	0.197678	1.14685	Down	6.19476	-2.81255	0.0258145	0.197762	-3.6875
4810	17393022	p53 and DNA damage regulated 1	Pdrg1	ENSMUSG00000027472	-0.233225	0.233225	1.17546	Down	7.83128	-2.81205	0.025833	0.197762	-3.68823
2896	17292839	lectin, mannose-binding 2	Lman2	ENSMUSG00000021484	-0.174036	0.174036	1.12821	Down	11.3628	-2.81174	0.0258448	0.197762	-3.68869
7018	17516607	ribosomal protein S25	Rps25	ENSMUSG00000009927	-0.196131	0.196131	1.14562	Down	7.9419	-2.81155	0.0258518	0.197762	-3.68896
2200	17256336	keratin associated protein 9-5	Krtap9-5	ENSMUSG00000078255	-0.157842	0.157842	1.11562	Down	5.40872	-2.81152	0.025853	0.197762	-3.68901
4881	17397231	solute carrier family 25 (mitochondrial carrier; adenine nucleotide translocator), member 31	Slc25a31	ENSMUSG00000069041	-0.271473	0.271473	1.20704	Down	6.5126	-2.81147	0.0258548	0.197762	-3.68909
6359	17481602	olfactory receptor 479	Olfr479	ENSMUSG00000043855	-0.203632	0.203632	1.15159	Down	5.91797	-2.80791	0.0259879	0.198209	-3.69429
7005	17516176	olfactory receptor 907	Olfr907	ENSMUSG00000094810	-0.342328	0.342328	1.2678	Down	2.96291	-2.80786	0.0259898	0.198209	-3.69436
6261	17475373	cytochrome P450, family 2, subfamily b, polypeptide 13	Cyp2b13	ENSMUSG00000040583	-0.151609	0.151609	1.11081	Down	4.60686	-2.80707	0.0260196	0.198337	-3.69552
1629	17226953	transformed mouse 3T3 cell double minute 4	Mdm4	ENSMUSG00000054387	-0.212486	0.212486	1.15868	Down	9.16296	-2.80586	0.026065	0.1985	-3.69729
3440	17320090	cysteine rich, DPF motif domain containing 1	Cdpf1	ENSMUSG00000064284	-0.145674	0.145674	1.10625	Down	7.33467	-2.80493	0.0261	0.198614	-3.69865
5979	17460622	ribophorin I	Rpn1	ENSMUSG00000030062	-0.155723	0.155723	1.11398	Down	10.6989	-2.80157	0.0262268	0.199018	-3.70356
6324	17479952	vomeronasal 2, receptor 77	Vmn2r77	ENSMUSG00000090949	-0.180827	0.180827	1.13353	Down	2.97966	-2.8006	0.0262638	0.199152	-3.70498
6271	17476657	secretoglobin, family 1B, member 3	Scgb1b3	ENSMUSG00000095257	-0.221748	0.221748	1.16615	Down	8.60729	-2.79805	0.0263607	0.199539	-3.70871
3457	17321365	lysine (K)-specific methyltransferase 2D	Kmt2d	ENSMUSG00000048154	-0.13745	0.13745	1.09996	Down	9.61933	-2.79742	0.0263844	0.199645	-3.70962
3992	17351511	centrosomal protein 192	Cep192	ENSMUSG00000024542	-0.123328	0.123328	1.08924	Down	8.65737	-2.79689	0.0264049	0.199691	-3.71041
3928	17347457	atlastin GTPase 2	Atl2	ENSMUSG00000059811	-0.151779	0.151779	1.11094	Down	8.75028	-2.79637	0.0264246	0.199731	-3.71117
5256	17418701	zinc finger, MYM-type 6	Zmym6	ENSMUSG00000042408	-0.187349	0.187349	1.13867	Down	8.02025	-2.79514	0.0264715	0.199756	-3.71296
6592	17494256	olfactory receptor 64	Olfr64	ENSMUSG00000063615	-0.266205	0.266205	1.20264	Down	2.97539	-2.79252	0.026572	0.200113	-3.7168
3587	17327714	RIKEN cDNA 4930455F16 gene	4930455F16Rik	NA	-0.222987	0.222987	1.16715	Down	4.7014	-2.7922	0.0265843	0.200149	-3.71726
6195	17472030	dual specificity phosphatase 16	Dusp16	ENSMUSG00000030203	-0.1527	0.1527	1.11165	Down	10.2106	-2.79169	0.0266038	0.20017	-3.71801
6259	17475303	RIKEN cDNA 4732471J01 gene	4732471J01Rik	NA	-0.163223	0.163223	1.11979	Down	5.42125	-2.79013	0.026664	0.200477	-3.7203
3072	17301391	nuclear GTPase, germinal center associated	Nuggc	ENSMUSG00000061356	-0.243155	0.243155	1.18358	Down	5.80808	-2.7895	0.026688	0.200512	-3.72121
7378	17538486	predicted gene 15127	Gm15127	ENSMUSG00000096834	-0.52691	0.52691	1.44084	Down	5.07872	-2.78902	0.0267065	0.200614	-3.72191
1442	17216792	cyclin T2	Ccnt2	ENSMUSG00000026349	-0.166334	0.166334	1.1222	Down	8.68172	-2.786	0.0268237	0.201056	-3.72634
3430	17319412	ENTH domain containing 1	Enthd1	ENSMUSG00000050439	-0.201142	0.201142	1.14961	Down	6.13886	-2.78575	0.026833	0.20107	-3.72669
2506	17275858	WD repeat domain 20b	Wdr20b	ENSMUSG00000035560	-0.309733	0.309733	1.23948	Down	6.03002	-2.78425	0.0268915	0.201236	-3.7289
1362	17211174	RIKEN cDNA A830018L16 gene	A830018L16Rik	ENSMUSG00000057715	-0.308652	0.308652	1.23855	Down	5.22987	-2.78304	0.0269383	0.201368	-3.73066
4860	17396035	zinc finger and BTB domain containing 10	Zbtb10	ENSMUSG00000069114	-0.204127	0.204127	1.15199	Down	10.3503	-2.78284	0.0269462	0.20139	-3.73095
5350	17423987	DEAD (Asp-Glu-Ala-Asp) box polypeptide 58	Ddx58	ENSMUSG00000040296	-0.162113	0.162113	1.11893	Down	9.71337	-2.77945	0.0270788	0.202102	-3.73592
4877	17396878	SRY-box containing gene 2	Sox2	ENSMUSG00000074637	-0.378359	0.378359	1.29986	Down	4.67603	-2.77889	0.0271006	0.202142	-3.73674
3615	17329350	TBCC domain containing 1	Tbccd1	ENSMUSG00000004462	-0.215726	0.215726	1.16129	Down	9.07404	-2.77765	0.0271492	0.202359	-3.73855
6871	17508980	zinc finger protein 353	Zfp353	NA	-0.377521	0.377521	1.29911	Down	4.18619	-2.77603	0.027213	0.202745	-3.74093
4613	17380572	predicted gene 14327	Gm14327	NA	-0.35945	0.35945	1.28294	Down	4.27955	-2.77528	0.0272427	0.202763	-3.74203
1462	17217771	predicted gene 3878	Gm3878	NA	-0.1471	0.1471	1.10734	Down	7.93955	-2.77465	0.0272672	0.2028	-3.74294
3909	17346281	scaffold attachment factor B2	Safb2	ENSMUSG00000042625	-0.18054	0.18054	1.13331	Down	7.96664	-2.77341	0.0273164	0.202873	-3.74476
2563	17278806	microRNA 411	Mir411	ENSMUSG00000065477	-0.34971	0.34971	1.2743	Down	4.05006	-2.76951	0.0274707	0.203347	-3.75046
2070	17249176	heterogeneous nuclear ribonucleoprotein H1	Hnrnph1	ENSMUSG00000007850	-0.167797	0.167797	1.12334	Down	9.43715	-2.7692	0.0274834	0.203347	-3.75093
6432	17485772	troponin T1, skeletal, slow	Tnnt1	ENSMUSG00000064179	-0.291319	0.291319	1.22376	Down	6.04328	-2.76668	0.0275838	0.203848	-3.75462
2962	17296702	RIKEN cDNA 1700110I01 gene	1700110I01Rik	ENSMUSG00000079407	-0.221348	0.221348	1.16582	Down	8.98683	-2.76654	0.0275894	0.203848	-3.75482
3098	17302636	microRNA 19a	Mir19a	ENSMUSG00000065416	-0.258089	0.258089	1.19589	Down	6.15706	-2.7665	0.0275907	0.203848	-3.75487
2017	17246508	phosphatidylserine decarboxylase, pseudogene 1	Pisd-ps1	NA	-0.30072	0.30072	1.23176	Down	6.58674	-2.76611	0.0276065	0.20386	-3.75545
6984	17514948	olfactory receptor 58	Olfr58	ENSMUSG00000058659	-0.230771	0.230771	1.17346	Down	2.99907	-2.76585	0.0276169	0.20386	-3.75583
4730	17388725	four jointed box 1 (Drosophila)	Fjx1	ENSMUSG00000075012	-0.158605	0.158605	1.11621	Down	6.69587	-2.76497	0.027652	0.204032	-3.75711
5685	17446100	family with sequence similarity 126, member A	Fam126a	ENSMUSG00000028995	-0.194637	0.194637	1.14444	Down	7.8313	-2.76467	0.0276638	0.204032	-3.75755
3123	17303204	predicted gene 10406	Gm10406	ENSMUSG00000093985	-0.332257	0.332257	1.25898	Down	5.47113	-2.76433	0.0276778	0.204032	-3.75806
7294	17533994	dedicator of cytokinesis 11	Dock11	ENSMUSG00000031093	-0.138155	0.138155	1.1005	Down	8.72724	-2.76297	0.0277321	0.204254	-3.76004
5359	17424249	RIKEN cDNA 1110017D15 gene	1110017D15Rik	ENSMUSG00000028441	-0.120523	0.120523	1.08713	Down	6.84015	-2.76198	0.0277719	0.204421	-3.76149
6124	17467543	immunoglobulin kappa variable 8-19	Igkv8-19	NA	-0.27574	0.27574	1.21062	Down	4.94753	-2.76174	0.0277815	0.204455	-3.76184
5095	17408384	WD repeat domain 3	Wdr3	ENSMUSG00000033285	-0.155499	0.155499	1.11381	Down	8.16804	-2.76043	0.0278344	0.204591	-3.76376
3060	17300717	mast cell protease 1	Mcpt1	ENSMUSG00000022227	-0.343208	0.343208	1.26857	Down	4.2974	-2.76006	0.0278491	0.20466	-3.76429
6220	17473948	predicted gene 4745	Gm4745	ENSMUSG00000055942	-0.572353	0.572353	1.48695	Down	3.64749	-2.75931	0.0278796	0.204812	-3.7654
1612	17226080	serine (or cysteine) peptidase inhibitor, clade B (ovalbumin), member 3A	Serpinb3a	ENSMUSG00000044594	-0.26228	0.26228	1.19937	Down	1.93828	-2.758	0.0279326	0.20491	-3.76732
6191	17471946	RIKEN cDNA A630073D07 gene	A630073D07Rik	ENSMUSG00000067541	-0.284939	0.284939	1.21836	Down	3.84925	-2.75748	0.0279537	0.204967	-3.76809
5965	17459826	eva-1 homolog A (C. elegans)	Eva1a	ENSMUSG00000035104	-0.281847	0.281847	1.21575	Down	8.50343	-2.75609	0.0280097	0.205157	-3.77011
4948	17400799	SEC22 vesicle trafficking protein homolog B (S. cerevisiae)	Sec22b	ENSMUSG00000027879	-0.160167	0.160167	1.11742	Down	10.0848	-2.75532	0.028041	0.205244	-3.77124
6097	17466659	transformer 2 alpha homolog (Drosophila)	Tra2a	ENSMUSG00000029817	-0.220681	0.220681	1.16528	Down	9.86517	-2.75117	0.0282102	0.205925	-3.77732
6520	17490859	nucleobindin 1	Nucb1	ENSMUSG00000030824	-0.126771	0.126771	1.09185	Down	9.10474	-2.75044	0.0282399	0.206068	-3.77838
3544	17325386	IQ calmodulin-binding motif containing 1	Iqcb1	ENSMUSG00000022837	-0.215692	0.215692	1.16126	Down	7.55835	-2.75031	0.0282454	0.206071	-3.77858
7154	17525498	RIKEN cDNA 1700027I24 gene	1700027I24Rik	NA	-0.395714	0.395714	1.31559	Down	3.4694	-2.74863	0.0283143	0.206319	-3.78104
6883	17509642	kelch-like 2, Mayven	Klhl2	ENSMUSG00000031605	-0.150347	0.150347	1.10984	Down	8.20587	-2.74601	0.028422	0.206849	-3.78488
2746	17285889	solute carrier family 17 (sodium phosphate), member 2	Slc17a2	ENSMUSG00000036110	-0.309766	0.309766	1.23951	Down	5.93317	-2.74414	0.0284989	0.207118	-3.78761
3700	17333850	vomeronasal 1 receptor 229	Vmn1r229	ENSMUSG00000061150	-0.646581	0.646581	1.56545	Down	4.03551	-2.74392	0.0285081	0.207118	-3.78794
5898	17456506	staphylococcal nuclease and tudor domain containing 1	Snd1	ENSMUSG00000001424	-0.138272	0.138272	1.10059	Down	10.6101	-2.74362	0.0285203	0.207127	-3.78837
3715	17334694	RIKEN cDNA 2810468N07 gene	2810468N07Rik	ENSMUSG00000091475	-0.274078	0.274078	1.20922	Down	5.96774	-2.7422	0.0285792	0.207372	-3.79045
6398	17483546	fused in sarcoma	Fus	ENSMUSG00000030795	-0.150753	0.150753	1.11015	Down	9.05853	-2.73869	0.0287253	0.2078	-3.7956
5603	17440923	ubiquitin protein ligase E3B	Ube3b	ENSMUSG00000029577	-0.142359	0.142359	1.10371	Down	10.0049	-2.73837	0.0287386	0.2078	-3.79607
7547	17546205	capping protein (actin filament) muscle Z-line, alpha 1 pseudogene	4933400A11Rik	ENSMUSG00000055357	-0.241096	0.241096	1.18189	Down	2.42707	-2.73732	0.0287821	0.207969	-3.7976
4048	17354299	sema domain, transmembrane domain (TM), and cytoplasmic domain, (semaphorin) 6A	Sema6a	ENSMUSG00000019647	-0.147201	0.147201	1.10742	Down	10.1271	-2.73667	0.0288093	0.2081	-3.79855
6449	17486870	proline rich 24	Prr24	ENSMUSG00000091811	-0.156827	0.156827	1.11483	Down	7.77205	-2.73445	0.0289024	0.208441	-3.80182
4599	17379992	sal-like 4 (Drosophila)	Sall4	ENSMUSG00000027547	-0.295284	0.295284	1.22713	Down	4.19374	-2.73304	0.0289613	0.208789	-3.80387
1452	17217193	transmembrane and coiled-coil domains 2	Tmcc2	ENSMUSG00000042066	-0.203774	0.203774	1.15171	Down	6.05445	-2.73136	0.0290322	0.208932	-3.80634
3921	17346856	protein tyrosine phosphatase, receptor type, M	Ptprm	ENSMUSG00000033278	-0.202168	0.202168	1.15043	Down	9.19785	-2.73023	0.0290798	0.209147	-3.80799
1468	17218290	Shc SH2-domain binding protein 1-like	Shcbp1l	ENSMUSG00000042708	-0.226045	0.226045	1.16962	Down	4.37325	-2.73015	0.0290831	0.209147	-3.80811
5257	17418749	small integral membrane protein 12	Smim12	ENSMUSG00000042380	-0.205045	0.205045	1.15272	Down	9.1517	-2.72994	0.0290919	0.209147	-3.80841
5370	17425010	forkhead box E1	Foxe1	ENSMUSG00000070990	-0.193941	0.193941	1.14388	Down	5.96181	-2.7297	0.0291023	0.209185	-3.80878
5872	17454995	transmembrane protein 130	Tmem130	ENSMUSG00000043388	-0.156601	0.156601	1.11466	Down	9.57347	-2.72879	0.0291404	0.20935	-3.8101
1691	17230223	microRNA 350	Mir350	NA	-0.298545	0.298545	1.2299	Down	5.34786	-2.72578	0.029268	0.20972	-3.81451
7292	17533815	X-linked lymphocyte-regulated protein PM1-like	LOC100504847	NA	-0.862863	0.862863	1.81864	Down	3.10245	-2.7245	0.0293227	0.210003	-3.8164
7602	17548092	predicted gene, 19578	Gm19578	NA	-0.232473	0.232473	1.17485	Down	6.14351	-2.72372	0.0293558	0.210123	-3.81753
2557	17278775	snoRNA AF357355	AF357355	ENSMUSG00000064621	-0.362873	0.362873	1.28598	Down	8.28931	-2.72295	0.0293885	0.210153	-3.81866
7412	17539241	mitogen-activated protein kinase kinase kinase 15	Map3k15	ENSMUSG00000031303	-0.231944	0.231944	1.17442	Down	7.18787	-2.7229	0.029391	0.210153	-3.81874
1835	17237217	predicted gene 5428	Gm5428	ENSMUSG00000091086	-0.131608	0.131608	1.09551	Down	9.87178	-2.72212	0.029424	0.210153	-3.81988
4114	17357959	guanine nucleotide binding protein, alpha q polypeptide	Gnaq	ENSMUSG00000024639	-0.131721	0.131721	1.0956	Down	9.73416	-2.72206	0.0294267	0.210153	-3.81997
4209	17362111	estrogen related receptor, alpha	Esrra	ENSMUSG00000024955	-0.152033	0.152033	1.11113	Down	8.28066	-2.72201	0.0294288	0.210153	-3.82004
2087	17250129	RIKEN cDNA 2810021J22 gene	2810021J22Rik	ENSMUSG00000020491	-0.206889	0.206889	1.1542	Down	6.9938	-2.72173	0.0294408	0.210193	-3.82045
6389	17482800	retinoblastoma binding protein 6	Rbbp6	ENSMUSG00000030779	-0.155735	0.155735	1.11399	Down	9.27673	-2.72131	0.0294588	0.21025	-3.82107
6955	17513856	ribosomal protein L13	Rpl13	ENSMUSG00000000740	-0.3517	0.3517	1.27606	Down	6.93818	-2.72088	0.0294771	0.210262	-3.8217
2723	17285559	engulfment and cell motility 1	Elmo1	ENSMUSG00000041112	-0.137265	0.137265	1.09982	Down	8.83467	-2.71984	0.0295218	0.210444	-3.82322
6606	17494725	olfactory receptor 2	Olfr2	ENSMUSG00000070417	-0.249231	0.249231	1.18857	Down	3.35789	-2.71834	0.0295861	0.210641	-3.82542
7447	17541404	E74-like factor 4 (ets domain transcription factor)	Elf4	ENSMUSG00000031103	-0.125311	0.125311	1.09074	Down	8.60454	-2.71765	0.0296156	0.210641	-3.82643
1949	17242535	synapse defective 1, Rho GTPase, homolog 1 (C. elegans)	Syde1	ENSMUSG00000032714	-0.198755	0.198755	1.14771	Down	9.54877	-2.71689	0.0296485	0.210782	-3.82755
1680	17229891	ATPase, Na+/K+ transporting, alpha 2 polypeptide	Atp1a2	ENSMUSG00000007097	-0.208267	0.208267	1.1553	Down	6.41702	-2.71421	0.029764	0.211297	-3.83147
2543	17278358	T cell leukemia/lymphoma 1B, 1	Tcl1b1	ENSMUSG00000066359	-0.207416	0.207416	1.15462	Down	7.01227	-2.71333	0.0298021	0.211422	-3.83276
6689	17499660	RIKEN cDNA 9530057J20 gene	9530057J20Rik	NA	-0.194766	0.194766	1.14454	Down	8.24026	-2.71299	0.0298168	0.211473	-3.83326
5549	17437567	RIKEN cDNA 1700029E06 gene	1700029E06Rik	NA	-0.322778	0.322778	1.25074	Down	3.03923	-2.71246	0.0298398	0.211508	-3.83404
5591	17440054	RIKEN cDNA A830010M20 gene	A830010M20Rik	ENSMUSG00000044060	-0.286649	0.286649	1.2198	Down	6.19102	-2.71227	0.0298478	0.211528	-3.83431
1884	17239070	cDNA sequence BC020402	BC020402	NA	-0.150198	0.150198	1.10972	Down	7.2565	-2.71208	0.029856	0.211533	-3.83459
2013	17246416	olfactory receptor 777	Olfr777	ENSMUSG00000062914	-0.379327	0.379327	1.30073	Down	1.53179	-2.71195	0.0298617	0.211533	-3.83478
2471	17273751	intersectin 2	Itsn2	ENSMUSG00000020640	-0.119351	0.119351	1.08625	Down	9.69706	-2.71185	0.0298661	0.211533	-3.83493
4667	17384049	leucine rich repeat and sterile alpha motif containing 1	Lrsam1	ENSMUSG00000026792	-0.131227	0.131227	1.09522	Down	8.32366	-2.71092	0.0299065	0.211582	-3.83629
2068	17249057	mitogen-activated protein kinase 9	Mapk9	ENSMUSG00000020366	-0.122869	0.122869	1.0889	Down	8.67444	-2.71057	0.0299217	0.211588	-3.83681
2404	17269146	keratin associated protein 1-3	Krtap1-3	ENSMUSG00000078131	-0.350699	0.350699	1.27518	Down	4.39504	-2.7091	0.0299858	0.211796	-3.83897
2911	17293376	cathepsin J	Ctsj	ENSMUSG00000055298	-0.128833	0.128833	1.09341	Down	12.6885	-2.70903	0.0299887	0.211796	-3.83906
3403	17317706	microRNA 30b	Mir30b	ENSMUSG00000065476	-0.273025	0.273025	1.20834	Down	6.49212	-2.70897	0.0299912	0.211796	-3.83915
4042	17354014	PRELI domain containing 2	Prelid2	ENSMUSG00000056671	-0.224015	0.224015	1.16798	Down	6.86155	-2.70763	0.03005	0.211944	-3.84112
3704	17333899	vomeronasal 1 receptor 236	Vmn1r236	ENSMUSG00000054142	-0.405518	0.405518	1.32456	Down	2.64261	-2.70507	0.0301618	0.212417	-3.84487
2158	17253835	microRNA 193	Mir193	ENSMUSG00000065395	-0.230035	0.230035	1.17286	Down	5.33478	-2.70445	0.030189	0.212504	-3.84578
3672	17332084	PAX3 and PAX7 binding protein 1	Paxbp1	ENSMUSG00000022974	-0.159532	0.159532	1.11692	Down	8.21896	-2.70418	0.0302011	0.212513	-3.84618
5155	17412166	serine/arginine-rich splicing factor 18	Sfrs18	ENSMUSG00000028248	-0.15762	0.15762	1.11545	Down	8.0799	-2.70414	0.0302026	0.212513	-3.84623
2367	17266520	lectin, galactose binding, soluble 9	Lgals9	ENSMUSG00000001123	-0.169626	0.169626	1.12477	Down	12.1198	-2.70195	0.0302991	0.212926	-3.84945
3378	17316207	triple functional domain (PTPRF interacting)	Trio	ENSMUSG00000022263	-0.148777	0.148777	1.10863	Down	9.28948	-2.70168	0.0303107	0.212926	-3.84984
6141	17468501	RIKEN cDNA 2310040G24 gene	2310040G24Rik	NA	-0.178089	0.178089	1.13138	Down	6.56369	-2.7014	0.0303232	0.212926	-3.85025
7007	17516235	olfactory receptor 924	Olfr924	ENSMUSG00000062103	-0.229615	0.229615	1.17252	Down	1.70469	-2.70139	0.0303236	0.212926	-3.85027
4852	17395466	TAF4A RNA polymerase II, TATA box binding protein (TBP)-associated factor	Taf4a	ENSMUSG00000039117	-0.155439	0.155439	1.11376	Down	9.16349	-2.70032	0.030371	0.213009	-3.85184
2982	17297105	RIKEN cDNA 4930455B14 gene	4930455B14Rik	ENSMUSG00000097898	-0.22819	0.22819	1.17136	Down	5.1762	-2.69725	0.0305067	0.213509	-3.85634
3869	17343703	histocompatibility 2, K region locus 2	H2-K2	NA	-0.208861	0.208861	1.15578	Down	8.27985	-2.69659	0.030536	0.213586	-3.8573
2875	17291972	solute carrier family 35, member B3	Slc35b3	ENSMUSG00000021432	-0.137257	0.137257	1.09981	Down	8.18194	-2.69521	0.0305974	0.213801	-3.85933
5307	17420646	ubiquitin protein ligase E3 component n-recognin 4	Ubr4	ENSMUSG00000066036	-0.137991	0.137991	1.10037	Down	10.689	-2.69505	0.0306042	0.213801	-3.85955
3693	17333707	microRNA let7e	Mirlet7e	NA	-0.386179	0.386179	1.30693	Down	6.88319	-2.69497	0.0306081	0.213801	-3.85968
6208	17473135	protein kinase C, gamma	Prkcg	ENSMUSG00000078816, ENSMUSG00000097449	-0.144081	0.144081	1.10503	Down	6.89244	-2.69474	0.030618	0.213835	-3.86001
2151	17253555	cDNA sequence BC030499	BC030499	ENSMUSG00000037593	-0.179799	0.179799	1.13273	Down	6.10304	-2.69436	0.0306352	0.213883	-3.86058
1967	17243617	cytoskeleton-associated protein 4	Ckap4	ENSMUSG00000046841	-0.138512	0.138512	1.10077	Down	10.3501	-2.69405	0.0306489	0.213942	-3.86103
4898	17398264	microRNA 15b	Mir15b	NA	-0.13122	0.13122	1.09522	Down	2.55971	-2.69319	0.0306873	0.214092	-3.86229
7178	17527004	ferredoxin 1	Fdx1	ENSMUSG00000032051	-0.176545	0.176545	1.13017	Down	7.95766	-2.69158	0.0307592	0.214386	-3.86465
1393	17213321	bone morphogenetic protein receptor, type II (serine/threonine kinase)	Bmpr2	ENSMUSG00000067336	-0.137773	0.137773	1.10021	Down	11.9613	-2.69092	0.0307888	0.214394	-3.86562
6057	17464654	pyruvate dehydrogenase kinase, isoenzyme 4	Pdk4	ENSMUSG00000019577	-0.304811	0.304811	1.23526	Down	8.74544	-2.6907	0.0307986	0.214408	-3.86594
7249	17531418	F-box and WD-40 domain protein 24	Fbxw24	ENSMUSG00000062275	-0.208197	0.208197	1.15524	Down	3.61467	-2.69047	0.0308089	0.214432	-3.86628
3586	17327557	myxovirus (influenza virus) resistance 2	Mx2	ENSMUSG00000023341	-0.189399	0.189399	1.14029	Down	6.10284	-2.68959	0.0308482	0.214503	-3.86756
2541	17278200	interferon, alpha-inducible protein 27	Ifi27	ENSMUSG00000064215	-0.366207	0.366207	1.28896	Down	8.45565	-2.68896	0.0308765	0.214503	-3.86848
3017	17299559	purine-nucleoside phosphorylase 2	Pnp2	ENSMUSG00000068417	-0.272213	0.272213	1.20766	Down	4.39574	-2.68826	0.0309082	0.21456	-3.86952
2924	17294489	arylsulfatase K	Arsk	ENSMUSG00000021592	-0.166455	0.166455	1.1223	Down	8.51752	-2.68793	0.0309231	0.21456	-3.87001
4487	17373283	low density lipoprotein receptor-related protein 4	Lrp4	ENSMUSG00000027253	-0.272861	0.272861	1.2082	Down	7.52396	-2.68754	0.0309405	0.21456	-3.87057
5521	17435567	PAX interacting (with transcription-activation domain) protein 1	Paxip1	ENSMUSG00000002221	-0.306546	0.306546	1.23674	Down	5.9811	-2.6863	0.0309965	0.214755	-3.87239
6285	17477369	kallikrein 1-related peptidase b3	Klk1b3	ENSMUSG00000066515	-0.320021	0.320021	1.24835	Down	4.69195	-2.68579	0.0310195	0.214761	-3.87314
4378	17366930	microRNA 466g	Mir466g	NA	-0.862306	0.862306	1.81794	Down	5.31606	-2.68557	0.0310295	0.214761	-3.87347
6932	17512572	solute carrier family 12, member 4	Slc12a4	ENSMUSG00000017765	-0.150142	0.150142	1.10968	Down	8.87738	-2.68521	0.0310456	0.214825	-3.87399
1420	17215395	diacylglycerol kinase, delta	Dgkd	ENSMUSG00000070738	-0.137971	0.137971	1.10036	Down	9.65591	-2.68508	0.0310514	0.21483	-3.87418
7141	17524677	KRI1 homolog (S. cerevisiae)	Kri1	ENSMUSG00000035047	-0.127103	0.127103	1.0921	Down	7.45282	-2.68418	0.0310921	0.214991	-3.8755
4659	17383667	predicted gene 14486	Gm14486	NA	-0.158604	0.158604	1.11621	Down	5.57572	-2.68381	0.0311088	0.214991	-3.87604
2574	17278918	dynein cytoplasmic 1 heavy chain 1	Dync1h1	ENSMUSG00000018707	-0.120217	0.120217	1.0869	Down	10.7608	-2.68255	0.0311659	0.215226	-3.87789
6058	17464668	RIKEN cDNA 1700019G24 gene	1700019G24Rik	ENSMUSG00000085416	-0.260521	0.260521	1.19791	Down	4.51121	-2.68217	0.0311834	0.215261	-3.87845
6415	17484802	PHD and ring finger domains 1	Phrf1	ENSMUSG00000038611	-0.162242	0.162242	1.11903	Down	9.38435	-2.68048	0.03126	0.215503	-3.88093
6440	17486517	vomeronasal 1 receptor 76	Vmn1r76	ENSMUSG00000045713	-0.242917	0.242917	1.18338	Down	1.99931	-2.68	0.0312819	0.215503	-3.88163
7598	17548018	leucyl/cystinyl aminopeptidase	Lnpep	ENSMUSG00000023845	-0.190483	0.190483	1.14115	Down	9.18438	-2.67989	0.0312866	0.215503	-3.88179
2556	17278773	snoRNA DQ267101	DQ267101	ENSMUSG00000064496	-0.467567	0.467567	1.38278	Down	7.23924	-2.67593	0.0314678	0.21575	-3.8876
3714	17334638	protease, serine, 34	Prss34	ENSMUSG00000056399	-0.260993	0.260993	1.1983	Down	5.37582	-2.67511	0.0315051	0.21575	-3.8888
4973	17401987	DPH5 homolog (S. cerevisiae)	Dph5	ENSMUSG00000033554	-0.190891	0.190891	1.14147	Down	6.34024	-2.67392	0.0315598	0.215925	-3.89054
6996	17515921	cell adhesion molecule-related/down-regulated by oncogenes	Cdon	ENSMUSG00000038119	-0.146724	0.146724	1.10705	Down	8.38681	-2.6738	0.0315655	0.215925	-3.89072
3910	17346338	vimentin-type intermediate filament associated coiled-coil protein	Vmac	ENSMUSG00000054723	-0.181526	0.181526	1.13408	Down	7.82983	-2.6737	0.0315701	0.215925	-3.89087
7367	17537889	WW domain binding protein 5	Wbp5	ENSMUSG00000042712	-0.141817	0.141817	1.10329	Down	11.0774	-2.67306	0.0315994	0.215925	-3.89181
2072	17249258	olfactory receptor 54	Olfr54	ENSMUSG00000059397	-0.349234	0.349234	1.27388	Down	5.18106	-2.67302	0.0316015	0.215925	-3.89187
2803	17288654	endoplasmic reticulum aminopeptidase 1	Erap1	ENSMUSG00000021583	-0.222776	0.222776	1.16698	Down	7.70581	-2.6713	0.0316805	0.216172	-3.89439
6878	17509425	predicted gene 7385	Gm7385	NA	-0.249436	0.249436	1.18874	Down	6.74609	-2.6704	0.0317222	0.216277	-3.89571
1502	17219581	transgelin 2	Tagln2	ENSMUSG00000026547	-0.142138	0.142138	1.10354	Down	10.3905	-2.66951	0.0317632	0.216458	-3.89702
2287	17261470	rhomboid family 1 (Drosophila)	Rhbdf1	ENSMUSG00000020282	-0.168091	0.168091	1.12357	Down	9.47517	-2.66867	0.0318021	0.216532	-3.89825
6730	17501303	expressed sequence AW046200	AW046200	NA	-0.181769	0.181769	1.13427	Down	6.1043	-2.66829	0.03182	0.216532	-3.89881
3444	17320248	tubulin, gamma complex associated protein 6	Tubgcp6	ENSMUSG00000051786	-0.18856	0.18856	1.13963	Down	7.52458	-2.66826	0.0318212	0.216532	-3.89885
3059	17300565	ring finger protein 31	Rnf31	ENSMUSG00000047098	-0.183024	0.183024	1.13526	Down	9.09584	-2.66409	0.0320151	0.217137	-3.90497
3193	17306440	apoptotic chromatin condensation inducer 1	Acin1	ENSMUSG00000022185	-0.127591	0.127591	1.09247	Down	9.28861	-2.66296	0.0320677	0.217208	-3.90662
5160	17412400	predicted gene, 20066	Gm20066	NA	-0.174679	0.174679	1.12871	Down	6.3005	-2.66038	0.0321887	0.21769	-3.91041
7030	17517270	transcription factor BTF3-like	LOC100048185	NA	-0.130354	0.130354	1.09456	Down	5.65872	-2.66022	0.0321961	0.21769	-3.91064
1389	17213185	chromobox 3	Cbx3	ENSMUSG00000029836, ENSMUSG00000059647	-0.125975	0.125975	1.09125	Down	8.99239	-2.66002	0.0322054	0.21769	-3.91094
5623	17442398	predicted gene, 19833	Gm19833	NA	-0.323111	0.323111	1.25103	Down	4.87966	-2.65999	0.032207	0.21769	-3.91099
5876	17455319	FMS-like tyrosine kinase 3	Flt3	ENSMUSG00000042817	-0.203083	0.203083	1.15116	Down	8.97809	-2.65921	0.0322433	0.217764	-3.91212
2078	17249702	folliculin interacting protein 1	Fnip1	ENSMUSG00000035992	-0.145243	0.145243	1.10592	Down	8.76362	-2.6576	0.0323191	0.218161	-3.91448
6845	17507882	predicted gene 15056	Gm15056	ENSMUSG00000082976	-0.406843	0.406843	1.32578	Down	3.46148	-2.65738	0.0323296	0.218196	-3.91481
4138	17358825	RIKEN cDNA I830012O16 gene	I830012O16Rik	ENSMUSG00000062488	-0.272762	0.272762	1.20812	Down	4.6611	-2.65706	0.0323445	0.218261	-3.91528
7458	17542064	microRNA 743b	Mir743b	ENSMUSG00000094184	-0.329288	0.329288	1.25639	Down	4.55555	-2.65678	0.0323577	0.218314	-3.91569
4536	17376274	NOP56 ribonucleoprotein	Nop56	ENSMUSG00000027405	-0.296007	0.296007	1.22774	Down	4.98365	-2.65649	0.0323716	0.218337	-3.91612
6301	17478785	1110014K08Rik pseudogene	Gm7367	NA	-0.174639	0.174639	1.12868	Down	5.83299	-2.65622	0.0323842	0.218386	-3.91651
2734	17285769	vomeronasal 1 receptor, pseudogene 103	Vmn1r-ps103	NA	-0.480461	0.480461	1.39519	Down	2.59602	-2.65569	0.0324094	0.218485	-3.91729
2652	17282570	latent transforming growth factor beta binding protein 2	Ltbp2	ENSMUSG00000002020	-0.196908	0.196908	1.14624	Down	7.36016	-2.65494	0.0324449	0.218653	-3.91839
4738	17389216	predicted gene 15130	Gm15130	ENSMUSG00000079169	-0.286742	0.286742	1.21988	Down	2.51969	-2.65393	0.0324928	0.218782	-3.91988
5661	17444585	RIKEN cDNA 1700018F24 gene	1700018F24Rik	ENSMUSG00000029620	-0.473276	0.473276	1.38826	Down	4.41212	-2.65356	0.03251	0.218782	-3.92041
5942	17458520	membrane protein, palmitoylated 6 (MAGUK p55 subfamily member 6)	Mpp6	ENSMUSG00000038388	-0.259175	0.259175	1.19679	Down	8.33514	-2.65319	0.0325276	0.218782	-3.92096
1606	17225580	olfactory receptor 1415	Olfr1415	ENSMUSG00000057464	-0.425155	0.425155	1.34272	Down	5.8678	-2.65253	0.0325588	0.218811	-3.92192
7140	17524659	kelch-like ECH-associated protein 1	Keap1	ENSMUSG00000003308	-0.133855	0.133855	1.09722	Down	7.99323	-2.65153	0.0326066	0.218922	-3.9234
1918	17240720	sperm motility kinase X-like	Gm20047	NA	-0.145038	0.145038	1.10576	Down	4.77379	-2.65075	0.0326435	0.219063	-3.92454
5185	17414068	ring finger protein 20	Rnf20	ENSMUSG00000028309	-0.139074	0.139074	1.1012	Down	8.38838	-2.64955	0.0327009	0.219305	-3.9263
5046	17406241	RNA binding motif protein 46	Rbm46	ENSMUSG00000033882	-0.175778	0.175778	1.12957	Down	7.55395	-2.64874	0.0327392	0.219491	-3.92748
2863	17291397	predicted gene 11351	Gm11351	ENSMUSG00000086531	-0.301444	0.301444	1.23238	Down	3.31246	-2.64824	0.0327633	0.219531	-3.92822
6069	17465201	NADH dehydrogenase (ubiquinone) 1 alpha subcomplex, 5	Ndufa5	ENSMUSG00000023089	-0.138313	0.138313	1.10062	Down	7.19014	-2.64799	0.0327755	0.219531	-3.9286
5797	17450536	BarH-like 2 (Drosophila)	Barhl2	ENSMUSG00000034384	-0.17857	0.17857	1.13176	Down	6.83099	-2.64777	0.0327858	0.219554	-3.92891
4928	17400009	TD and POZ domain containing 4	Tdpoz4	ENSMUSG00000060256	-0.479094	0.479094	1.39387	Down	3.3154	-2.64692	0.0328264	0.219751	-3.93016
5199	17414935	lysine (K)-specific demethylase 4C	Kdm4c	ENSMUSG00000028397	-0.144854	0.144854	1.10562	Down	9.22671	-2.64609	0.032866	0.21984	-3.93137
7481	17543356	predicted gene, 19691	Gm19691	NA	-0.146966	0.146966	1.10724	Down	6.67854	-2.645	0.0329184	0.220122	-3.93297
5396	17427284	myb-like, SWIRM and MPN domains 1	Mysm1	ENSMUSG00000062627	-0.201319	0.201319	1.14975	Down	7.88555	-2.64398	0.0329675	0.220316	-3.93447
6288	17477426	small nucleolar RNA, C/D box 88A	Snord88a	ENSMUSG00000095472	-0.21586	0.21586	1.1614	Down	6.5486	-2.64344	0.0329932	0.220372	-3.93526
1520	17220919	RIKEN cDNA A130010J15 gene	A130010J15Rik	ENSMUSG00000079144	-0.194534	0.194534	1.14435	Down	7.07653	-2.64269	0.0330298	0.220464	-3.93637
7566	17547589	Rho GTPase activating protein 27	Arhgap27	ENSMUSG00000034255	-0.153379	0.153379	1.11217	Down	5.89153	-2.64176	0.0330746	0.220592	-3.93773
1807	17235604	zinc finger RNA binding protein 2	Zfr2	ENSMUSG00000034949	-0.178953	0.178953	1.13206	Down	7.22246	-2.64133	0.033095	0.220625	-3.93836
6502	17489470	GRAM domain containing 1A	Gramd1a	ENSMUSG00000001248	-0.163371	0.163371	1.1199	Down	9.72279	-2.64067	0.0331269	0.220786	-3.93932
3621	17329525	microRNA 690	Mir690	NA	-0.209272	0.209272	1.1561	Down	2.98355	-2.63882	0.0332167	0.221151	-3.94205
2349	17265596	RIKEN cDNA 4933427D14 gene	4933427D14Rik	ENSMUSG00000020807	-0.154712	0.154712	1.1132	Down	6.69138	-2.63838	0.0332377	0.221219	-3.94268
2297	17262032	tRNA-histidine guanylyltransferase 1-like (S. cerevisiae)	Thg1l	ENSMUSG00000011254	-0.156822	0.156822	1.11483	Down	7.09535	-2.63751	0.0332803	0.22136	-3.94397
4398	17367740	zinc finger, MYND domain containing 19	Zmynd19	ENSMUSG00000026974	-0.175968	0.175968	1.12972	Down	8.2211	-2.63596	0.0333553	0.221609	-3.94623
5983	17460752	vomeronasal 1 receptor 44	Vmn1r44	ENSMUSG00000068234	-0.213189	0.213189	1.15925	Down	4.88563	-2.63459	0.0334224	0.221833	-3.94825
3757	17337618	olfactory receptor 128	Olfr128	ENSMUSG00000059030	-0.563768	0.563768	1.47812	Down	5.71475	-2.63405	0.0334489	0.221833	-3.94905
5924	17457962	taste receptor, type 2, member 135	Tas2r135	ENSMUSG00000056203	-0.227396	0.227396	1.17072	Down	5.50769	-2.634	0.0334511	0.221833	-3.94912
7551	17546402	predicted gene, 20824	Gm20824	ENSMUSG00000095793, ENSMUSG00000096650, ENSMUSG00000096518, ENSMUSG00000094570, ENSMUSG00000094746, ENSMUSG00000095153, ENSMUSG00000094399	-0.227061	0.227061	1.17045	Down	1.48291	-2.63365	0.0334683	0.221897	-3.94964
4134	17358651	predicted gene, 19602	Gm19602	NA	-0.178252	0.178252	1.13151	Down	4.47375	-2.63151	0.0335728	0.22228	-3.95277
2690	17284201	thymoma viral proto-oncogene 1	Akt1	ENSMUSG00000001729	-0.125117	0.125117	1.0906	Down	11.235	-2.63066	0.0336144	0.222473	-3.95402
6006	17462162	predicted gene 9946	Gm9946	ENSMUSG00000054488	-0.205554	0.205554	1.15313	Down	5.13657	-2.62861	0.0337155	0.222808	-3.95703
6567	17492598	furin (paired basic amino acid cleaving enzyme)	Furin	ENSMUSG00000030530	-0.121975	0.121975	1.08822	Down	11.1256	-2.62567	0.0338604	0.223386	-3.96135
6401	17483772	Sec23 interacting protein	Sec23ip	ENSMUSG00000055319	-0.129621	0.129621	1.09401	Down	9.96917	-2.62554	0.0338667	0.223391	-3.96153
5128	17410612	predicted gene, 19693	Gm19693	NA	-0.200162	0.200162	1.14883	Down	9.0053	-2.62254	0.0340154	0.223979	-3.96593
6134	17467988	microRNA 468	Mir468	NA	-0.217953	0.217953	1.16308	Down	3.5533	-2.62236	0.0340246	0.223991	-3.96621
5481	17432865	chloride channel 6	Clcn6	ENSMUSG00000029016	-0.158888	0.158888	1.11643	Down	9.9797	-2.61901	0.0341911	0.224845	-3.97111
6214	17473477	U2 small nuclear ribonucleoprotein auxiliary factor (U2AF) 2	U2af2	ENSMUSG00000030435	-0.169126	0.169126	1.12438	Down	9.8725	-2.61768	0.0342578	0.225038	-3.97307
3038	17300173	T cell receptor alpha variable 12-2	Trav12-2	NA	-0.241432	0.241432	1.18217	Down	7.17372	-2.61587	0.0343483	0.225481	-3.97572
3632	17330076	RIKEN cDNA 1600019K03 gene	1600019K03Rik	NA	-0.378204	0.378204	1.29972	Down	6.2979	-2.61517	0.0343837	0.225481	-3.97676
4871	17396498	ribosomal protein L22 like 1	Rpl22l1	ENSMUSG00000039221	-0.373074	0.373074	1.29511	Down	5.22873	-2.61446	0.0344195	0.225599	-3.9778
1968	17243633	four and a half LIM domains 4	Fhl4	ENSMUSG00000050035	-0.201012	0.201012	1.1495	Down	7.01361	-2.61426	0.0344295	0.225628	-3.97809
3417	17318350	plectin	Plec	ENSMUSG00000022565	-0.16042	0.16042	1.11761	Down	9.08748	-2.61403	0.0344411	0.225668	-3.97843
1708	17230991	vasohibin 2	Vash2	ENSMUSG00000037568	-0.368798	0.368798	1.29128	Down	7.4367	-2.61183	0.0345519	0.226001	-3.98166
3104	17302955	RIKEN cDNA 1700024B18 gene	1700024B18Rik	NA	-0.229539	0.229539	1.17246	Down	5.27438	-2.61053	0.0346175	0.226143	-3.98356
4815	17393207	S-adenosylhomocysteine hydrolase	Ahcy	ENSMUSG00000027597, ENSMUSG00000048087	-0.3048	0.3048	1.23525	Down	4.9729	-2.60951	0.034669	0.226326	-3.98506
5601	17440754	ribosomal protein S28	Rps28	ENSMUSG00000067288	-0.206576	0.206576	1.15395	Down	10.8583	-2.60903	0.0346937	0.226326	-3.98577
7318	17535148	leucine zipper, down-regulated in cancer 1	Ldoc1	ENSMUSG00000057615	-0.30488	0.30488	1.23532	Down	9.90156	-2.60722	0.0347853	0.226774	-3.98842
6965	17514146	signal-induced proliferation-associated 1 like 2	Sipa1l2	ENSMUSG00000001995	-0.125158	0.125158	1.09063	Down	9.08252	-2.60215	0.0350441	0.227667	-3.99586
2703	17284638	Immunoglobulin heavy constant gamma 3	Ighg3	NA	-0.267625	0.267625	1.20382	Down	1.97462	-2.60197	0.0350534	0.227667	-3.99613
6408	17484140	BRCA2 and CDKN1A interacting protein	Bccip	ENSMUSG00000030983	-0.139137	0.139137	1.10125	Down	7.41798	-2.60178	0.0350631	0.227687	-3.9964
5213	17415922	RIKEN cDNA 0610043K17 gene	0610043K17Rik	ENSMUSG00000087361	-0.187822	0.187822	1.13904	Down	5.9721	-2.60146	0.0350794	0.227689	-3.99687
2672	17283725	calmin	Clmn	ENSMUSG00000021097	-0.341336	0.341336	1.26693	Down	7.37761	-2.60138	0.0350839	0.227689	-3.997
4759	17390808	BMP and activin membrane-bound inhibitor, pseudogene (Xenopus laevis)	Bambi-ps1	NA	-0.225499	0.225499	1.16918	Down	7.11322	-2.60088	0.0351092	0.227807	-3.99772
6595	17494298	ubiquilin 3	Ubqln3	ENSMUSG00000051618	-0.219413	0.219413	1.16426	Down	6.08244	-2.59941	0.0351847	0.227857	-3.99988
4718	17387882	olfactory receptor 1217	Olfr1217	ENSMUSG00000075106	-0.499535	0.499535	1.41376	Down	1.95456	-2.59913	0.0351995	0.227857	-4.0003
2635	17281789	G protein-coupled receptor 135	Gpr135	ENSMUSG00000043398	-0.192913	0.192913	1.14307	Down	5.18586	-2.59816	0.0352493	0.228057	-4.00172
6252	17475175	RIKEN cDNA D930028M14 gene	D930028M14Rik	ENSMUSG00000074274	-0.144043	0.144043	1.105	Down	6.63874	-2.59655	0.0353323	0.228324	-4.00408
5229	17417210	cytochrome P450, family 4, subfamily a, polypeptide 30b, pseudogene	Cyp4a30b-ps	NA	-0.189062	0.189062	1.14002	Down	4.65601	-2.59482	0.0354217	0.228562	-4.00662
2088	17250236	RIKEN cDNA 4933439C10 gene	4933439C10Rik	ENSMUSG00000072893	-0.199426	0.199426	1.14824	Down	7.09806	-2.59311	0.0355106	0.228904	-4.00913
2355	17265818	olfactory receptor 410	Olfr410	ENSMUSG00000063116	-0.165252	0.165252	1.12136	Down	3.3236	-2.59204	0.0355659	0.229015	-4.0107
3320	17312882	H1 histone family, member 0	H1f0	ENSMUSG00000096210	-0.193094	0.193094	1.14321	Down	10.139	-2.59153	0.0355925	0.22911	-4.01144
6426	17485437	fibroblast growth factor 4	Fgf4	ENSMUSG00000050917	-0.164207	0.164207	1.12055	Down	6.59708	-2.59055	0.0356438	0.229262	-4.01289
2405	17269149	keratin associated protein 9-3	Krtap9-3	ENSMUSG00000049809	-0.181696	0.181696	1.13422	Down	4.35663	-2.5901	0.0356671	0.22934	-4.01355
4260	17365211	F-box and WD-40 domain protein 4	Fbxw4	ENSMUSG00000040913	-0.130281	0.130281	1.09451	Down	8.24833	-2.58976	0.0356849	0.229347	-4.01405
5172	17413211	valosin containing protein	Vcp	ENSMUSG00000028452	-0.195864	0.195864	1.14541	Down	6.80876	-2.58917	0.0357157	0.229359	-4.01491
1979	17244378	methionine aminopeptidase 2	Metap2	ENSMUSG00000036112	-0.129618	0.129618	1.094	Down	9.63255	-2.58835	0.0357588	0.229455	-4.01612
6293	17477754	solute carrier family 6, member 16	Slc6a16	ENSMUSG00000094152	-0.225428	0.225428	1.16912	Down	5.52367	-2.58814	0.0357697	0.229465	-4.01643
3121	17303147	predicted gene 3591	Gm3591	NA	-0.225182	0.225182	1.16892	Down	8.00564	-2.58428	0.0359726	0.230093	-4.0221
3289	17311199	DDB1 and CUL4 associated factor 13	Dcaf13	ENSMUSG00000022300	-0.151926	0.151926	1.11105	Down	8.50415	-2.58413	0.0359804	0.230093	-4.02232
3926	17347252	family with sequence similarity 98, member A	Fam98a	ENSMUSG00000002017	-0.146796	0.146796	1.10711	Down	9.4354	-2.58364	0.0360062	0.2301	-4.02304
4023	17353153	solute carrier family 39 (metal ion transporter), member 6	Slc39a6	ENSMUSG00000024270	-0.142788	0.142788	1.10404	Down	8.37588	-2.58293	0.0360435	0.230292	-4.02407
7504	17544517	galactosidase, alpha	Gla	ENSMUSG00000031266	-0.199149	0.199149	1.14802	Down	9.64783	-2.58271	0.0360552	0.230331	-4.0244
2761	17286254	membrane bound O-acyltransferase domain containing 1	Mboat1	ENSMUSG00000038732	-0.36425	0.36425	1.28721	Down	8.07893	-2.58084	0.036154	0.230667	-4.02714
5108	17409406	syntaxin binding protein 3A	Stxbp3a	ENSMUSG00000027882	-0.135409	0.135409	1.0984	Down	8.94678	-2.58076	0.0361581	0.230667	-4.02726
4845	17395076	predicted gene 6103	Gm6103	NA	-0.380794	0.380794	1.30206	Down	5.1739	-2.57896	0.0362537	0.230916	-4.02991
1571	17223509	membrane protein, palmitoylated 4 (MAGUK p55 subfamily member 4)	Mpp4	ENSMUSG00000079550	-0.229765	0.229765	1.17264	Down	6.00105	-2.57772	0.0363193	0.231111	-4.03172
4583	17379003	RIKEN cDNA 9130015L21 gene	9130015L21Rik	ENSMUSG00000086653	-0.247442	0.247442	1.1871	Down	4.09629	-2.57742	0.0363356	0.231111	-4.03217
4990	17402642	ethanolamine phosphate phospholyase	Etnppl	ENSMUSG00000019232	-0.29763	0.29763	1.22912	Down	5.14974	-2.57699	0.0363585	0.231126	-4.0328
6295	17478243	lactate dehydrogenase C	Ldhc	ENSMUSG00000030851	-0.123662	0.123662	1.0895	Down	5.57555	-2.57611	0.0364053	0.2313	-4.03409
2727	17285660	zinc finger with KRAB and SCAN domains 4	Zkscan4	ENSMUSG00000054931	-0.120812	0.120812	1.08735	Down	6.02808	-2.57605	0.0364084	0.2313	-4.03417
3265	17309664	predicted gene 5089	Gm5089	ENSMUSG00000064052	-0.192723	0.192723	1.14292	Down	5.57839	-2.57593	0.0364148	0.231306	-4.03435
5142	17411575	family with sequence similarity 110, member B	Fam110b	ENSMUSG00000049119	-0.245203	0.245203	1.18526	Down	6.56065	-2.57463	0.0364841	0.231667	-4.03626
7596	17547978	ribosomal protein S21	Rps21	ENSMUSG00000039001	-0.163315	0.163315	1.11986	Down	7.695	-2.5739	0.0365229	0.231672	-4.03732
7611	17548240	component of oligomeric golgi complex 6	Cog6	ENSMUSG00000027742	-0.196957	0.196957	1.14628	Down	4.83538	-2.57316	0.0365625	0.231852	-4.03841
4446	17370439	LIM homeobox protein 2	Lhx2	ENSMUSG00000000247	-0.140425	0.140425	1.10223	Down	8.90358	-2.57238	0.0366046	0.231873	-4.03956
6574	17493095	vomeronasal 2, receptor 74	Vmn2r74	ENSMUSG00000090774	-0.525767	0.525767	1.4397	Down	3.66006	-2.57203	0.0366231	0.231873	-4.04007
6034	17463642	taste receptor, type 2, member 113	Tas2r113	ENSMUSG00000056926	-0.399877	0.399877	1.3194	Down	3.05708	-2.57196	0.0366269	0.231873	-4.04017
2881	17292157	dystrobrevin binding protein 1	Dtnbp1	ENSMUSG00000057531	-0.122909	0.122909	1.08893	Down	8.43232	-2.57167	0.0366426	0.231873	-4.0406
5327	17422521	RIKEN cDNA 2010015L04 gene	2010015L04Rik	ENSMUSG00000042233	-0.180081	0.180081	1.13295	Down	6.02045	-2.57153	0.0366503	0.231873	-4.04081
7651	17548920	predicted gene, 19552	Gm19552	NA	-0.176023	0.176023	1.12976	Down	5.60671	-2.57151	0.0366511	0.231873	-4.04083
5457	17431332	mannosidase, alpha, class 1C, member 1	Man1c1	ENSMUSG00000037306	-0.202007	0.202007	1.1503	Down	9.86642	-2.57136	0.0366592	0.231873	-4.04106
1641	17227867	RIKEN cDNA 2310030A07 gene	2310030A07Rik	NA	-0.188088	0.188088	1.13925	Down	4.28305	-2.57049	0.036706	0.231873	-4.04234
6739	17501721	Gem-interacting protein	Gmip	ENSMUSG00000036246	-0.215036	0.215036	1.16073	Down	7.68769	-2.56934	0.036768	0.232123	-4.04403
6059	17464692	split hand/foot malformation (ectrodactyly) type 1	Shfm1	ENSMUSG00000042541	-0.135955	0.135955	1.09882	Down	8.17402	-2.56865	0.0368049	0.232214	-4.04503
5635	17443062	RIKEN cDNA 4930563F08 gene	4930563F08Rik	NA	-0.21286	0.21286	1.15898	Down	3.95951	-2.56584	0.0369566	0.23278	-4.04915
6396	17483383	small nucleolar RNA, H/ACA box 30	Snora30	NA	-0.42161	0.42161	1.33942	Down	6.70452	-2.56499	0.0370027	0.232964	-4.0504
4247	17364721	frequently rearranged in advanced T cell lymphomas 2	Frat2	ENSMUSG00000047604	-0.164071	0.164071	1.12044	Down	6.61348	-2.56279	0.037122	0.233136	-4.05363
1880	17238928	spectrin repeat containing, nuclear envelope 1	Syne1	ENSMUSG00000019769, ENSMUSG00000096054	-0.187576	0.187576	1.13885	Down	6.57386	-2.56212	0.0371587	0.233204	-4.05462
3244	17308686	component of oligomeric golgi complex 3	Cog3	ENSMUSG00000034893	-0.127245	0.127245	1.09221	Down	9.39315	-2.56163	0.0371857	0.233236	-4.05535
7338	17536324	predicted gene 14827	Gm14827	ENSMUSG00000084904	-0.192417	0.192417	1.14268	Down	5.09072	-2.56147	0.0371941	0.233246	-4.05557
7188	17527877	RIKEN cDNA 9230112J17 gene	9230112J17Rik	NA	-0.254501	0.254501	1.19292	Down	5.01699	-2.56101	0.0372191	0.233332	-4.05625
6980	17514853	solute carrier family 36 (proton/amino acid symporter), member 4	Slc36a4	ENSMUSG00000043885	-0.174387	0.174387	1.12848	Down	8.81561	-2.55867	0.0373472	0.233887	-4.05969
1607	17225728	high density lipoprotein (HDL) binding protein	Hdlbp	ENSMUSG00000034088	-0.115685	0.115685	1.08349	Down	11.8897	-2.55846	0.0373587	0.233892	-4.06
7512	17544768	glycine receptor, alpha 4 subunit	Glra4	ENSMUSG00000018595	-0.230711	0.230711	1.17341	Down	5.60688	-2.55845	0.0373594	0.233892	-4.06001
3697	17333797	vomeronasal 2, receptor 99	Vmn2r99	ENSMUSG00000090304	-0.222435	0.222435	1.1667	Down	2.89932	-2.55799	0.0373843	0.233969	-4.06068
5209	17415467	microRNA 872	Mir872	NA	-0.202609	0.202609	1.15078	Down	6.26853	-2.55784	0.0373928	0.233969	-4.06091
6961	17514049	TAF5-like RNA polymerase II, p300/CBP-associated factor (PCAF)-associated factor	Taf5l	ENSMUSG00000038697	-0.136614	0.136614	1.09932	Down	8.56197	-2.55637	0.037473	0.234235	-4.06306
7325	17535697	signal sequence receptor, delta	Ssr4	ENSMUSG00000002014	-0.220843	0.220843	1.16541	Down	10.5733	-2.5558	0.0375044	0.234268	-4.06389
1717	17231349	protein phosphatase 1, regulatory (inhibitor) subunit 14c	Ppp1r14c	ENSMUSG00000040653	-0.294374	0.294374	1.22635	Down	5.43397	-2.55522	0.0375363	0.234339	-4.06474
6328	17480131	CREB/ATF bZIP transcription factor	Crebzf	ENSMUSG00000051451	-0.143876	0.143876	1.10487	Down	8.14327	-2.55305	0.0376558	0.23493	-4.06793
2548	17278496	RIKEN cDNA 1700013N06 gene	1700013N06Rik	NA	-0.171174	0.171174	1.12597	Down	4.59522	-2.55182	0.037724	0.235072	-4.06974
2192	17255663	coatomer protein complex, subunit zeta 2	Copz2	ENSMUSG00000018672	-0.191843	0.191843	1.14222	Down	9.52116	-2.54953	0.0378509	0.23556	-4.0731
7572	17547694	RIKEN cDNA 2900097C17 gene	2900097C17Rik	NA	-0.168017	0.168017	1.12351	Down	7.8996	-2.54941	0.0378576	0.23556	-4.07328
3731	17336322	retinoid X receptor beta	Rxrb	ENSMUSG00000039656	-0.128346	0.128346	1.09304	Down	8.57665	-2.5494	0.0378581	0.23556	-4.07329
2688	17284060	RIKEN cDNA 4930595D18 gene	4930595D18Rik	NA	-0.152438	0.152438	1.11145	Down	5.87835	-2.54752	0.0379623	0.235904	-4.07605
4674	17384572	olfactory receptor 361	Olfr361	ENSMUSG00000075378	-0.59202	0.59202	1.50736	Down	3.22537	-2.54666	0.0380105	0.236038	-4.07731
6507	17489824	dpy-19-like 3 (C. elegans)	Dpy19l3	ENSMUSG00000043671	-0.128095	0.128095	1.09285	Down	7.45649	-2.54612	0.0380407	0.236084	-4.07811
4199	17361779	SCY1-like 1 (S. cerevisiae)	Scyl1	ENSMUSG00000024941	-0.113411	0.113411	1.08178	Down	10.382	-2.54489	0.0381092	0.236397	-4.07991
7549	17546232	Zf12 pseudogene	Zf12	NA	-0.188395	0.188395	1.1395	Down	6.04365	-2.54321	0.0382029	0.236621	-4.08237
6865	17508787	LON peptidase N-terminal domain and ring finger 1	Lonrf1	ENSMUSG00000039633	-0.224586	0.224586	1.16844	Down	6.21136	-2.54255	0.03824	0.236646	-4.08334
7159	17525661	transforming growth factor beta regulated gene 1	Tbrg1	ENSMUSG00000011114	-0.108925	0.108925	1.07842	Down	11.9874	-2.54183	0.0382807	0.236772	-4.08441
6557	17492051	arrestin domain containing 4	Arrdc4	ENSMUSG00000042659	-0.238022	0.238022	1.17937	Down	10.184	-2.54039	0.0383615	0.236954	-4.08652
7562	17547511	predicted gene, 19629	Gm19629	NA	-0.165954	0.165954	1.12191	Down	6.25102	-2.54012	0.0383765	0.236954	-4.08691
6767	17503613	predicted gene, 19910	Gm19910	NA	-0.285206	0.285206	1.21858	Down	3.82968	-2.53941	0.0384165	0.236954	-4.08795
2809	17288990	predicted gene 8526	Gm8526	NA	-0.204894	0.204894	1.1526	Down	5.49337	-2.53904	0.0384378	0.237007	-4.0885
5503	17434414	A kinase (PRKA) anchor protein (yotiao) 9	Akap9	ENSMUSG00000040407	-0.137945	0.137945	1.10034	Down	9.14891	-2.53828	0.0384805	0.23703	-4.08961
3931	17348069	predicted gene 1976	Gm1976	ENSMUSG00000066057	-0.148599	0.148599	1.10849	Down	7.3534	-2.53819	0.0384855	0.23703	-4.08974
3217	17307516	microRNA 16-1	Mir16-1	ENSMUSG00000092995	-0.324357	0.324357	1.25211	Down	6.45881	-2.53677	0.0385655	0.237205	-4.09182
6444	17486764	oocyte specific homeobox 6	Obox6	ENSMUSG00000041583	-0.308273	0.308273	1.23822	Down	5.2643	-2.53589	0.0386156	0.237477	-4.09312
2465	17273240	pyrroline-5-carboxylate reductase 1	Pycr1	ENSMUSG00000025140	-0.231139	0.231139	1.17376	Down	7.11541	-2.53441	0.0386997	0.237818	-4.0953
2322	17263193	family with sequence similarity 183, member B	Fam183b	ENSMUSG00000049154	-0.175733	0.175733	1.12954	Down	4.98865	-2.53226	0.0388216	0.238116	-4.09844
4133	17358617	ubiquitin-like, containing PHD and RING finger domains 2	Uhrf2	ENSMUSG00000024817	-0.107731	0.107731	1.07753	Down	9.37711	-2.53127	0.0388784	0.238116	-4.09991
3588	17327765	coronin 7	Coro7	ENSMUSG00000039637	-0.244987	0.244987	1.18508	Down	8.83031	-2.53044	0.0389259	0.238322	-4.10113
6465	17487201	protein phosphatase, Mg2+/Mn2+ dependent, 1N (putative)	Ppm1n	ENSMUSG00000030402	-0.194737	0.194737	1.14452	Down	6.24842	-2.53002	0.0389497	0.238378	-4.10174
3891	17345089	RIKEN cDNA 1700071M16 gene	1700071M16Rik	ENSMUSG00000090307	-0.25666	0.25666	1.19471	Down	3.97451	-2.52846	0.0390387	0.238554	-4.10402
6985	17514977	olfactory receptor 39	Olfr39	ENSMUSG00000059623	-0.290095	0.290095	1.22272	Down	3.24034	-2.52642	0.0391562	0.238919	-4.10702
5444	17430593	predicted gene 853	Gm853	ENSMUSG00000023120	-0.228844	0.228844	1.1719	Down	5.8797	-2.52484	0.039247	0.239173	-4.10934
4825	17394024	oxidative stress responsive serine rich 1	Oser1	ENSMUSG00000035399	-0.154364	0.154364	1.11293	Down	5.92873	-2.5248	0.0392493	0.239173	-4.1094
4965	17401625	adenosine monophosphate deaminase 2	Ampd2	ENSMUSG00000027889	-0.214889	0.214889	1.16061	Down	6.27481	-2.5237	0.0393127	0.239344	-4.11101
4573	17378450	matrix metallopeptidase 24	Mmp24	ENSMUSG00000027612	-0.111238	0.111238	1.08015	Down	6.77003	-2.52295	0.0393561	0.239502	-4.11212
2716	17285432	RIKEN cDNA A530046M15 gene	A530046M15Rik	NA	-0.258901	0.258901	1.19657	Down	6.18225	-2.52145	0.0394425	0.239748	-4.11431
3274	17310550	cadherin 12	Cdh12	ENSMUSG00000040452	-0.372542	0.372542	1.29463	Down	3.54828	-2.51789	0.0396496	0.240509	-4.11954
5244	17417869	expressed sequence AU022252	AU022252	ENSMUSG00000078584	-0.173745	0.173745	1.12798	Down	4.26142	-2.51742	0.0396767	0.240568	-4.12023
3432	17319734	transforming growth factor beta regulated gene 3	Tbrg3	NA	-0.24647	0.24647	1.1863	Down	8.6205	-2.51511	0.0398112	0.240886	-4.12361
6382	17482717	golgi associated, gamma adaptin ear containing, ARF binding protein 2	Gga2	ENSMUSG00000030872	-0.229653	0.229653	1.17255	Down	6.87177	-2.51487	0.0398257	0.240886	-4.12397
4477	17372747	olfactory receptor 998	Olfr998	ENSMUSG00000046076	-0.165215	0.165215	1.12133	Down	4.79879	-2.51469	0.0398362	0.240886	-4.12423
4054	17354698	caudal type homeobox 1	Cdx1	ENSMUSG00000024619	-0.209276	0.209276	1.15611	Down	6.66708	-2.5146	0.0398411	0.240886	-4.12436
2767	17286412	serine (or cysteine) peptidase inhibitor, clade B, member 9f	Serpinb9f	ENSMUSG00000038327	-0.1873	0.1873	1.13863	Down	11.0964	-2.5144	0.0398529	0.240886	-4.12465
6646	17497315	RIKEN cDNA 1700120G07 gene	1700120G07Rik	NA	-0.183542	0.183542	1.13567	Down	4.98391	-2.5143	0.0398589	0.240886	-4.1248
1902	17239719	eyes absent 4 homolog (Drosophila)	Eya4	ENSMUSG00000010461	-0.215425	0.215425	1.16105	Down	7.14441	-2.51416	0.0398673	0.240886	-4.12501
3791	17339434	lipin 2	Lpin2	ENSMUSG00000024052	-0.150819	0.150819	1.1102	Down	9.36713	-2.5139	0.0398823	0.240886	-4.12539
5710	17447757	biorientation of chromosomes in cell division 1-like	Bod1l	ENSMUSG00000061755	-0.133832	0.133832	1.0972	Down	9.7426	-2.51366	0.0398963	0.240886	-4.12574
4095	17357478	transmembrane protein 258	Tmem258	ENSMUSG00000036372	-0.166249	0.166249	1.12214	Down	6.41561	-2.51352	0.0399049	0.240886	-4.12596
3991	17351482	predicted gene, 17669	Gm17669	NA	-0.229476	0.229476	1.17241	Down	6.10187	-2.5135	0.0399061	0.240886	-4.12598
2675	17283879	SET domain containing 3	Setd3	ENSMUSG00000056770	-0.128643	0.128643	1.09327	Down	9.95596	-2.51318	0.0399245	0.240886	-4.12645
7515	17544939	TSC22 domain family, member 3	Tsc22d3	ENSMUSG00000031431	-0.139028	0.139028	1.10116	Down	8.678	-2.51291	0.0399405	0.240886	-4.12685
2928	17294680	microRNA 3961	Mir3961	NA	-0.173492	0.173492	1.12778	Down	6.19806	-2.51254	0.0399621	0.240886	-4.12739
3307	17312427	maestro heat-like repeat family member 1	Mroh1	ENSMUSG00000022558	-0.151669	0.151669	1.11085	Down	9.20587	-2.51197	0.0399958	0.240986	-4.12823
4572	17378440	protein C receptor, endothelial	Procr	ENSMUSG00000027611	-0.142062	0.142062	1.10348	Down	9.9174	-2.51147	0.0400247	0.241087	-4.12895
1526	17221197	transcription factor 24	Tcf24	NA	-0.180182	0.180182	1.13303	Down	9.40932	-2.50998	0.0401128	0.241301	-4.13115
4740	17389281	olfactory receptor 1297	Olfr1297	ENSMUSG00000094858	-0.240416	0.240416	1.18133	Down	3.67849	-2.50959	0.0401353	0.241402	-4.13171
5600	17440748	FIC domain containing	Ficd	ENSMUSG00000053334	-0.238109	0.238109	1.17945	Down	7.42177	-2.50924	0.0401565	0.241438	-4.13223
1472	17218393	torsin A interacting protein 2	Tor1aip2	ENSMUSG00000050565	-0.120957	0.120957	1.08746	Down	9.57298	-2.50819	0.0402182	0.241619	-4.13377
5531	17436507	Wolf-Hirschhorn syndrome candidate 1 (human)	Whsc1	ENSMUSG00000057406	-0.162635	0.162635	1.11933	Down	8.99061	-2.50726	0.0402734	0.241845	-4.13514
2145	17253191	bleomycin hydrolase	Blmh	ENSMUSG00000020840	-0.165189	0.165189	1.12131	Down	7.82972	-2.50475	0.0404218	0.242139	-4.13881
6506	17489571	secretoglobin, family 2B, member 27	Scgb2b27	ENSMUSG00000066584	-0.588579	0.588579	1.50377	Down	6.21617	-2.50424	0.0404525	0.242287	-4.13957
6147	17468895	carbohydrate (chondroitin 4) sulfotransferase 13	Chst13	ENSMUSG00000056643	-0.180457	0.180457	1.13324	Down	8.24047	-2.50393	0.0404707	0.242361	-4.14002
6888	17509923	MAU2 chromatid cohesion factor homolog (C. elegans)	Mau2	ENSMUSG00000031858	-0.126935	0.126935	1.09197	Down	10.4517	-2.50288	0.0405334	0.242561	-4.14157
7216	17529645	microRNA 184	Mir184	ENSMUSG00000065596	-0.256994	0.256994	1.19499	Down	4.04165	-2.50229	0.0405683	0.242665	-4.14243
7261	17532246	golgi reassembly stacking protein 1	Gorasp1	ENSMUSG00000032513	-0.181352	0.181352	1.13395	Down	8.34626	-2.50173	0.0406017	0.242829	-4.14325
6154	17469406	predicted gene 765	Gm765	ENSMUSG00000090667	-0.223659	0.223659	1.16769	Down	5.20341	-2.50094	0.0406488	0.243006	-4.14441
4003	17351886	SMAD family member 2	Smad2	ENSMUSG00000024563	-0.121322	0.121322	1.08773	Down	10.5165	-2.4994	0.0407413	0.243315	-4.14667
1817	17236204	cDNA sequence BC030307	BC030307	ENSMUSG00000044937	-0.154379	0.154379	1.11294	Down	6.40896	-2.49825	0.04081	0.243582	-4.14836
4670	17384220	predicted gene 13403	Gm13403	NA	-0.289803	0.289803	1.22247	Down	4.75855	-2.49805	0.0408221	0.243619	-4.14865
7419	17539822	microRNA 362	Mir362	NA	-0.24784	0.24784	1.18743	Down	5.75629	-2.49767	0.0408449	0.243664	-4.14921
3165	17305636	ERO1-like (S. cerevisiae)	Ero1l	ENSMUSG00000021831	-0.109503	0.109503	1.07886	Down	11.3289	-2.49721	0.0408725	0.243708	-4.14988
3678	17332395	bromodomain and WD repeat domain containing 1	Brwd1	ENSMUSG00000022914	-0.118498	0.118498	1.0856	Down	8.75435	-2.49646	0.0409173	0.243799	-4.15098
2228	17257568	testicular cell adhesion molecule 1	Tcam1	ENSMUSG00000020712	-0.140122	0.140122	1.102	Down	5.76528	-2.49525	0.0409904	0.244059	-4.15276
1383	17212778	transmembrane protein 194B	Tmem194b	ENSMUSG00000043015	-0.232064	0.232064	1.17451	Down	6.20348	-2.49508	0.0410008	0.244086	-4.15301
7106	17522328	elongator acetyltransferase complex subunit 6	Elp6	ENSMUSG00000054836	-0.177987	0.177987	1.1313	Down	6.55146	-2.49407	0.0410616	0.244307	-4.15449
3634	17330099	poly (ADP-ribose) polymerase family, member 14	Parp14	ENSMUSG00000034422	-0.148279	0.148279	1.10825	Down	8.40981	-2.49327	0.0411097	0.244377	-4.15566
3160	17305211	tetraspanin 14	Tspan14	ENSMUSG00000037824	-0.119524	0.119524	1.08638	Down	12.0252	-2.49313	0.0411183	0.244377	-4.15587
2125	17252011	microRNA 195	Mir195	ENSMUSG00000065411	-0.261649	0.261649	1.19885	Down	4.40161	-2.49104	0.0412445	0.244901	-4.15893
4463	17371993	G protein-coupled receptor 155	Gpr155	ENSMUSG00000041762	-0.22763	0.22763	1.17091	Down	5.4839	-2.49085	0.0412561	0.244901	-4.15921
2267	17260308	NPC1-like 1	Npc1l1	ENSMUSG00000020447	-0.343106	0.343106	1.26848	Down	7.36412	-2.49002	0.0413069	0.245068	-4.16043
4720	17388033	olfactory receptor 142	Olfr142	ENSMUSG00000075063	-0.386861	0.386861	1.30755	Down	3.40305	-2.48984	0.0413178	0.245068	-4.1607
7570	17547645	uncharacterized LOC100505199	LOC100505199	NA	-0.173142	0.173142	1.12751	Down	5.34061	-2.48521	0.0415997	0.245782	-4.16748
5235	17417434	transmembrane protein 69	Tmem69	ENSMUSG00000055900	-0.242856	0.242856	1.18333	Down	2.98525	-2.48421	0.0416608	0.245961	-4.16895
5618	17442082	GPN-loop GTPase 3	Gpn3	ENSMUSG00000029464	-0.161605	0.161605	1.11853	Down	7.61112	-2.48262	0.0417584	0.246272	-4.17128
4550	17377122	predicted gene 561	Gm561	ENSMUSG00000074754	-0.134338	0.134338	1.09759	Down	6.83976	-2.48232	0.0417767	0.246316	-4.17172
3732	17336403	predicted gene, 19450	Gm19450	NA	-0.27194	0.27194	1.20743	Down	5.5919	-2.48199	0.0417975	0.246381	-4.17221
5840	17452853	Rab interacting lysosomal protein-like 2	Rilpl2	ENSMUSG00000029401	-0.180217	0.180217	1.13305	Down	8.4582	-2.48127	0.0418417	0.246501	-4.17327
2573	17278886	microRNA 409	Mir409	NA	-0.243973	0.243973	1.18425	Down	6.69028	-2.48105	0.0418551	0.246545	-4.17359
6475	17487722	phospholipase A2 inhibitor and LY6/PLAUR domain containing	Pinlyp	ENSMUSG00000011632	-0.166064	0.166064	1.12199	Down	5.7313	-2.48035	0.0418978	0.246725	-4.1746
1796	17235011	elastase, neutrophil expressed	Elane	ENSMUSG00000020125	-0.142696	0.142696	1.10397	Down	6.18342	-2.47846	0.0420148	0.247068	-4.17739
4743	17389311	olfactory receptor 1314	Olfr1314	ENSMUSG00000074945	-0.36641	0.36641	1.28914	Down	2.88208	-2.47576	0.042182	0.247571	-4.18135
2990	17297748	RIKEN cDNA 4931406H21 gene	4931406H21Rik	NA	-0.219691	0.219691	1.16448	Down	6.49586	-2.47452	0.0422588	0.247805	-4.18316
5912	17457462	predicted gene, 20022	Gm20022	NA	-0.286076	0.286076	1.21932	Down	7.93876	-2.47335	0.0423319	0.248011	-4.18488
3097	17302634	microRNA 18	Mir18	ENSMUSG00000065403	-0.228531	0.228531	1.17164	Down	7.64947	-2.47276	0.0423687	0.248191	-4.18575
1974	17243910	myosin binding protein C, slow-type	Mybpc1	ENSMUSG00000020061	-0.228119	0.228119	1.17131	Down	5.95588	-2.47161	0.0424402	0.248412	-4.18743
3421	17318794	apolipoprotein L 7c	Apol7c	ENSMUSG00000044309	-0.212496	0.212496	1.15869	Down	5.47267	-2.46823	0.042652	0.249039	-4.19239
7386	17538590	6-phosphofructo-2-kinase/fructose-2,6-biphosphatase 1	Pfkfb1	ENSMUSG00000025271	-0.137593	0.137593	1.10007	Down	7.60111	-2.46642	0.0427654	0.24935	-4.19504
2061	17248790	IL2 inducible T cell kinase	Itk	ENSMUSG00000020395	-0.28014	0.28014	1.21431	Down	5.04389	-2.46575	0.0428078	0.249471	-4.19602
3332	17313533	RIKEN cDNA 1500009C09 gene	1500009C09Rik	ENSMUSG00000068099	-0.144758	0.144758	1.10554	Down	5.8642	-2.4653	0.0428364	0.249471	-4.19669
4913	17399141	RIKEN cDNA 2810403A07 gene	2810403A07Rik	ENSMUSG00000028060	-0.134646	0.134646	1.09782	Down	9.68689	-2.46512	0.0428478	0.249471	-4.19695
2082	17249898	UDP-N-acetyl-alpha-D-galactosamine:polypeptide N-acetylgalactosaminyltransferase 10	Galnt10	ENSMUSG00000020520	-0.169673	0.169673	1.1248	Down	8.18915	-2.46368	0.0429387	0.249726	-4.19906
1741	17232178	trace amine-associated receptor 3	Taar3	ENSMUSG00000069708	-0.258359	0.258359	1.19612	Down	4.68834	-2.4627	0.0430006	0.249895	-4.2005
2525	17276893	serine/arginine-rich splicing factor 5	Srsf5	ENSMUSG00000021134	-0.125614	0.125614	1.09097	Down	9.35286	-2.46264	0.043004	0.249895	-4.20058
6028	17463542	transmembrane protein 52B	Tmem52b	ENSMUSG00000030160	-0.189798	0.189798	1.1406	Down	6.25449	-2.46164	0.0430673	0.250087	-4.20204
5791	17450022	heterogeneous nuclear ribonucleoprotein D	Hnrnpd	ENSMUSG00000000568	-0.134811	0.134811	1.09795	Down	9.51679	-2.45781	0.0433114	0.250749	-4.20767
7337	17536225	predicted gene 14781	Gm14781	ENSMUSG00000064129	-0.520355	0.520355	1.43431	Down	2.30007	-2.45759	0.0433252	0.250749	-4.20799
3752	17337404	akirin 1 pseudogene	Gm6623	NA	-0.29777	0.29777	1.22924	Down	2.97985	-2.45649	0.0433951	0.250749	-4.2096
7168	17526195	histone H4 transcription factor	Hinfp	ENSMUSG00000032119	-0.112057	0.112057	1.08077	Down	8.74646	-2.45637	0.0434028	0.250749	-4.20977
5984	17460770	vomeronasal 1 receptor, A8	V1ra8	ENSMUSG00000062546	-0.302964	0.302964	1.23368	Down	3.81719	-2.45624	0.0434111	0.250749	-4.20996
7520	17545148	melanoma antigen family B, 16, pseudogene 1	Mageb16-ps1	NA	-0.352931	0.352931	1.27715	Down	4.95022	-2.45564	0.0434495	0.250792	-4.21084
6392	17483110	yippee-like 3 (Drosophila)	Ypel3	ENSMUSG00000042675	-0.130553	0.130553	1.09471	Down	7.94496	-2.455	0.0434905	0.250885	-4.21178
6561	17492196	solute carrier organic anion transporter family, member 3a1	Slco3a1	ENSMUSG00000025790	-0.149205	0.149205	1.10896	Down	7.89406	-2.45449	0.043523	0.250936	-4.21253
3662	17331516	microRNA 691	Mir691	NA	-0.248717	0.248717	1.18815	Down	3.83203	-2.45388	0.0435627	0.251059	-4.21343
6199	17472632	RIKEN cDNA 4930579D09 gene	4930579D09Rik	NA	-0.18509	0.18509	1.13689	Down	7.27057	-2.45179	0.0436964	0.251569	-4.21649
6751	17502609	RIKEN cDNA 1700007B14 gene	1700007B14Rik	ENSMUSG00000031620	-0.15875	0.15875	1.11632	Down	4.56461	-2.45179	0.0436968	0.251569	-4.21649
3883	17344829	olfactory receptor 90	Olfr90	ENSMUSG00000056600	-0.44243	0.44243	1.35889	Down	2.99334	-2.45139	0.0437223	0.251593	-4.21707
5469	17431853	5-hydroxytryptamine (serotonin) receptor 6	Htr6	ENSMUSG00000028747	-0.180041	0.180041	1.13292	Down	6.33876	-2.45108	0.0437424	0.251599	-4.21753
2303	17262209	predicted gene 5431	Gm5431	ENSMUSG00000058163	-0.472598	0.472598	1.38761	Down	5.99742	-2.45076	0.043763	0.251618	-4.218
1582	17224447	solute carrier family 23 (nucleobase transporters), member 3	Slc23a3	ENSMUSG00000026205	-0.368652	0.368652	1.29115	Down	8.14233	-2.45024	0.0437966	0.251706	-4.21877
6820	17506846	SprT-like N-terminal domain	Sprtn	ENSMUSG00000031986	-0.118318	0.118318	1.08547	Down	8.70758	-2.44848	0.04391	0.252077	-4.22134
2848	17290967	zinc finger protein 389	Zfp389	ENSMUSG00000082396	-0.30178	0.30178	1.23266	Down	5.38404	-2.44754	0.0439709	0.252252	-4.22272
5286	17419812	DNA segment, Chr 4, Wayne State University 53, expressed	D4Wsu53e	ENSMUSG00000037266	-0.152677	0.152677	1.11163	Down	9.73104	-2.44707	0.0440011	0.252355	-4.2234
3308	17312503	solute carrier protein 52, member 2	Slc52a2	ENSMUSG00000022560	-0.136216	0.136216	1.09902	Down	9.25072	-2.44539	0.0441107	0.252678	-4.22588
6521	17490889	RIKEN cDNA 0610005C13 gene	0610005C13Rik	ENSMUSG00000085214	-0.22138	0.22138	1.16585	Down	5.98902	-2.44484	0.0441461	0.252731	-4.22668
7603	17548094	glucosamine-phosphate N-acetyltransferase 1	Gnpnat1	ENSMUSG00000037722	-0.189824	0.189824	1.14062	Down	7.94861	-2.44405	0.0441976	0.252815	-4.22784
2570	17278844	microRNA 381	Mir381	ENSMUSG00000065566	-0.370724	0.370724	1.293	Down	4.62063	-2.44358	0.044228	0.252954	-4.22852
2488	17274558	membrane bound O-acyltransferase domain containing 2	Mboat2	ENSMUSG00000020646	-0.113754	0.113754	1.08204	Down	8.24254	-2.44288	0.0442739	0.253077	-4.22955
2941	17295987	regulator of G-protein signalling 7 binding protein	Rgs7bp	ENSMUSG00000021719	-0.243975	0.243975	1.18425	Down	5.8988	-2.44267	0.0442874	0.253077	-4.22986
2343	17264906	polymerase (RNA) II (DNA directed) polypeptide A	Polr2a	ENSMUSG00000005198	-0.115234	0.115234	1.08315	Down	10.3344	-2.44018	0.0444501	0.253804	-4.23351
7361	17537537	diaphanous homolog 2 (Drosophila)	Diap2	ENSMUSG00000034480	-0.133683	0.133683	1.09709	Down	10.1697	-2.43971	0.0444813	0.253806	-4.2342
3111	17303003	predicted gene 10413	Gm10413	ENSMUSG00000095533, ENSMUSG00000079378, ENSMUSG00000095368, ENSMUSG00000079409	-0.121306	0.121306	1.08772	Down	7.37632	-2.43855	0.044557	0.253998	-4.23589
1504	17219677	olfactory receptor 433	Olfr433	ENSMUSG00000045381	-0.207071	0.207071	1.15434	Down	3.9717	-2.43741	0.0446321	0.254194	-4.23757
7104	17521762	ubiquitin specific peptidase 19	Usp19	ENSMUSG00000006676	-0.126541	0.126541	1.09167	Down	9.71144	-2.43725	0.0446425	0.2542	-4.2378
1406	17214009	apolipoprotein L 7d	Apol7d	ENSMUSG00000073652	-0.27175	0.27175	1.20727	Down	6.39527	-2.43699	0.0446599	0.254229	-4.23819
6007	17462318	lysine (K)-specific demethylase 5A	Kdm5a	ENSMUSG00000030180	-0.110268	0.110268	1.07943	Down	9.27647	-2.43577	0.0447399	0.254474	-4.23997
4686	17386018	sodium channel, voltage-gated, type I, alpha	Scn1a	ENSMUSG00000064329	-0.174988	0.174988	1.12895	Down	3.95719	-2.43505	0.0447874	0.254604	-4.24102
7548	17546222	trimethyllysine hydroxylase, epsilon	Tmlhe	ENSMUSG00000079834	-0.165369	0.165369	1.12145	Down	7.08605	-2.43447	0.044826	0.254718	-4.24188
4872	17396544	microRNA 551b	Mir551b	NA	-0.201323	0.201323	1.14975	Down	5.04113	-2.43407	0.0448519	0.254796	-4.24246
5479	17432582	predicted gene 13178	Gm13178	ENSMUSG00000041735	-0.241314	0.241314	1.18207	Down	4.97352	-2.43311	0.0449155	0.254841	-4.24386
3415	17318179	maestro heat-like repeat family member 6	Mroh6	NA	-0.159202	0.159202	1.11667	Down	6.21857	-2.4331	0.0449163	0.254841	-4.24388
5242	17417826	L-amino acid oxidase 1	Lao1	ENSMUSG00000024903	-0.139927	0.139927	1.10185	Down	5.48512	-2.43268	0.0449439	0.254841	-4.24449
4896	17398139	myeloid leukemia factor 1	Mlf1	ENSMUSG00000048416	-0.175206	0.175206	1.12913	Down	4.30541	-2.43249	0.0449565	0.254841	-4.24477
6487	17488845	predicted gene, 19913	Gm19913	NA	-0.187852	0.187852	1.13907	Down	7.68025	-2.43208	0.0449837	0.254844	-4.24537
1457	17217428	myogenin	Myog	ENSMUSG00000026459	-0.182955	0.182955	1.13521	Down	6.90065	-2.42987	0.045131	0.255259	-4.24862
6831	17507321	ephrin B2	Efnb2	ENSMUSG00000001300	-0.215897	0.215897	1.16143	Down	8.74737	-2.42967	0.0451439	0.255259	-4.24891
2826	17289787	ribosomal protein S3A1	Rps3a1	ENSMUSG00000028081	-0.166949	0.166949	1.12268	Down	9.72867	-2.42884	0.0451991	0.255441	-4.25012
3049	17300360	poly(A) binding protein, nuclear 1	Pabpn1	ENSMUSG00000022194	-0.12228	0.12228	1.08845	Down	9.95609	-2.42796	0.0452577	0.25571	-4.25141
1730	17231669	epilepsy, progressive myoclonic epilepsy, type 2 gene alpha	Epm2a	ENSMUSG00000055493	-0.245214	0.245214	1.18527	Down	6.53685	-2.42767	0.045277	0.255735	-4.25184
6812	17506126	adenosine deaminase domain containing 2	Adad2	ENSMUSG00000024266	-0.188805	0.188805	1.13982	Down	5.62805	-2.42687	0.0453304	0.255861	-4.25301
6835	17507665	cDNA sequence AF366264	AF366264	ENSMUSG00000057116	-0.421897	0.421897	1.33969	Down	3.83811	-2.42642	0.0453609	0.255921	-4.25368
3502	17323427	RIMS binding protein 3	Rimbp3	ENSMUSG00000071636	-0.179694	0.179694	1.13264	Down	5.65871	-2.42557	0.0454175	0.256004	-4.25491
3505	17323589	kelch-like 22	Klhl22	ENSMUSG00000022750	-0.140568	0.140568	1.10234	Down	9.59725	-2.42497	0.0454579	0.256092	-4.2558
4926	17399952	filaggrin	Flg	ENSMUSG00000081977	-0.201839	0.201839	1.15016	Down	5.77217	-2.42359	0.0455506	0.256304	-4.25782
5162	17412813	nuclear transcription factor, X-box binding 1	Nfx1	ENSMUSG00000028423	-0.139625	0.139625	1.10162	Down	9.44796	-2.42358	0.0455513	0.256304	-4.25784
2180	17254976	microRNA 378b	Mir378b	ENSMUSG00000092985	-0.199189	0.199189	1.14805	Down	7.28693	-2.42317	0.0455783	0.256351	-4.25843
3063	17301003	RIKEN cDNA 4930563I02 gene	4930563I02Rik	ENSMUSG00000086112	-0.205847	0.205847	1.15336	Down	5.08415	-2.42272	0.0456091	0.256414	-4.2591
1665	17229315	maelstrom homolog (Drosophila)	Mael	ENSMUSG00000040629	-0.187848	0.187848	1.13906	Down	4.72852	-2.42267	0.0456119	0.256414	-4.25916
7457	17542037	RIKEN cDNA 1700019B21 gene	1700019B21Rik	ENSMUSG00000085757	-0.221103	0.221103	1.16562	Down	4.54209	-2.42148	0.0456925	0.25674	-4.26091
3775	17338521	phospholipase C-like 2	Plcl2	ENSMUSG00000038910	-0.156607	0.156607	1.11466	Down	7.46742	-2.42141	0.0456972	0.25674	-4.26102
1548	17222026	zinc finger protein 451	Zfp451	ENSMUSG00000042197	-0.117656	0.117656	1.08497	Down	7.55758	-2.42025	0.0457754	0.257019	-4.26272
2373	17266911	matrix metallopeptidase 28 (epilysin)	Mmp28	ENSMUSG00000020682	-0.147534	0.147534	1.10767	Down	8.4497	-2.41934	0.0458364	0.257065	-4.26404
5326	17422269	RIKEN cDNA A430005L14 gene	A430005L14Rik	ENSMUSG00000047613	-0.144125	0.144125	1.10506	Down	7.01135	-2.41889	0.0458669	0.257065	-4.2647
1586	17224629	obscurin-like 1	Obsl1	ENSMUSG00000026211	-0.137942	0.137942	1.10033	Down	8.66836	-2.41744	0.0459649	0.257509	-4.26682
2514	17276352	small nuclear RNA activating complex, polypeptide 1	Snapc1	ENSMUSG00000021113	-0.107813	0.107813	1.07759	Down	7.78072	-2.41534	0.0461078	0.258104	-4.2699
4484	17372984	nucleoporin 160	Nup160	ENSMUSG00000051329	-0.110894	0.110894	1.0799	Down	8.26444	-2.41533	0.0461085	0.258104	-4.26992
2024	17247158	cerebral cavernous malformation 2	Ccm2	ENSMUSG00000000378	-0.138812	0.138812	1.101	Down	9.35972	-2.41501	0.0461302	0.258146	-4.27038
3675	17332290	claudin 14	Cldn14	ENSMUSG00000047109	-0.158033	0.158033	1.11576	Down	5.34844	-2.41494	0.0461347	0.258146	-4.27048
1735	17231925	microtubule-associated protein 7	Map7	ENSMUSG00000019996	-0.131249	0.131249	1.09524	Down	9.11567	-2.41479	0.0461449	0.258168	-4.2707
4887	17397744	SEC13 homolog pseudogene	4933417G07Rik	NA	-0.201836	0.201836	1.15016	Down	4.69978	-2.41386	0.0462087	0.258246	-4.27207
4621	17381357	calcium/calmodulin-dependent protein kinase ID	Camk1d	ENSMUSG00000039145	-0.237627	0.237627	1.17905	Down	6.79494	-2.41349	0.0462337	0.258315	-4.27261
6118	17467384	immunoglobulin kappa variable 10-96	Igkv10-96	NA	-1.3108	1.3108	2.48078	Down	4.17186	-2.41214	0.0463259	0.258541	-4.27459
6087	17466397	Eph receptor A1	Epha1	ENSMUSG00000029859	-0.142739	0.142739	1.104	Down	8.3488	-2.41174	0.0463531	0.258541	-4.27517
6390	17482958	interleukin 21 receptor	Il21r	ENSMUSG00000030745	-0.192956	0.192956	1.1431	Down	6.23645	-2.41039	0.0464452	0.258641	-4.27714
7162	17525731	olfactory receptor 955	Olfr955	ENSMUSG00000063176	-0.34841	0.34841	1.27316	Down	5.93248	-2.41039	0.0464458	0.258641	-4.27716
6158	17469656	SLIT-ROBO Rho GTPase activating protein 3	Srgap3	ENSMUSG00000030257	-0.112672	0.112672	1.08123	Down	10.5977	-2.40783	0.0466212	0.259079	-4.2809
6754	17502650	protein arginine methyltransferase 10 (putative)	Prmt10	ENSMUSG00000037134	-0.205208	0.205208	1.15285	Down	8.00882	-2.40739	0.0466516	0.259079	-4.28155
3263	17309397	TDP-glucose 4,6-dehydratase	Tgds	ENSMUSG00000022130	-0.174677	0.174677	1.12871	Down	7.98405	-2.40706	0.0466742	0.259131	-4.28203
4625	17381533	GATA binding protein 3	Gata3	ENSMUSG00000015619	-0.122797	0.122797	1.08884	Down	9.3125	-2.40669	0.0466999	0.259131	-4.28257
2750	17286132	prolactin family 3, subfamily d, member 3	Prl3d3	ENSMUSG00000062201	-0.356254	0.356254	1.2801	Down	6.87642	-2.40654	0.0467098	0.259131	-4.28278
5608	17441412	WD repeat and SOCS box-containing 2	Wsb2	ENSMUSG00000029364	-0.117013	0.117013	1.08449	Down	10.8086	-2.40651	0.0467122	0.259131	-4.28284
5054	17406718	bone gamma-carboxyglutamate protein 3	Bglap3	ENSMUSG00000074489	-1.04474	1.04474	2.06299	Down	7.66896	-2.40635	0.0467234	0.259131	-4.28307
7347	17536954	caudal type homeobox 4	Cdx4	ENSMUSG00000031326	-0.194011	0.194011	1.14394	Down	5.61147	-2.40617	0.0467352	0.259131	-4.28332
3474	17321921	predicted gene 5414	Gm5414	ENSMUSG00000064232	-0.258625	0.258625	1.19634	Down	6.25969	-2.40616	0.0467359	0.259131	-4.28334
2279	17260959	orthodenticle homolog 1 (Drosophila)	Otx1	ENSMUSG00000005917	-0.178606	0.178606	1.13179	Down	6.97869	-2.40589	0.046755	0.259131	-4.28374
6797	17505326	microRNA 3108	Mir3108	NA	-0.389407	0.389407	1.30985	Down	5.59275	-2.40579	0.046762	0.259131	-4.28389
2622	17280913	neuro-oncological ventral antigen 1	Nova1	ENSMUSG00000021047	-0.16118	0.16118	1.1182	Down	5.24269	-2.4052	0.0468022	0.25928	-4.28475
2181	17255026	tripartite motif-containing 25	Trim25	ENSMUSG00000000275	-0.131188	0.131188	1.0952	Down	9.85659	-2.40404	0.0468826	0.259475	-4.28645
7556	17547002	RMI1, RecQ mediated genome instability 1, homolog (S. cerevisiae)	Rmi1	ENSMUSG00000035367	-0.433006	0.433006	1.35004	Down	5.03678	-2.40264	0.0469793	0.259639	-4.28849
6655	17497904	solute carrier family 25 (mitochondrial carrier, glutamate), member 22	Slc25a22	ENSMUSG00000019082	-0.190585	0.190585	1.14123	Down	8.29646	-2.40254	0.0469863	0.259639	-4.28864
4394	17367533	RIKEN cDNA 1700092C17 gene	1700092C17Rik	NA	-0.394475	0.394475	1.31446	Down	4.6389	-2.40249	0.0469902	0.259639	-4.28872
6513	17490398	TBC1 domain family, member 17	Tbc1d17	ENSMUSG00000038520	-0.146089	0.146089	1.10657	Down	8.58482	-2.4024	0.046996	0.259639	-4.28885
1839	17237361	zinc finger, C3H1-type containing	Zfc3h1	ENSMUSG00000034163	-0.133572	0.133572	1.09701	Down	9.84244	-2.39998	0.0471645	0.259774	-4.2924
6819	17506639	differentially expressed in FDCP 8	Def8	ENSMUSG00000001482	-0.186915	0.186915	1.13833	Down	8.46761	-2.39867	0.0472551	0.259774	-4.2943
5929	17458163	KRAB-A domain containing 1	Krba1	ENSMUSG00000042810	-0.150643	0.150643	1.11006	Down	7.23019	-2.39814	0.0472922	0.25984	-4.29508
6987	17515128	kelch-like ECH-associated protein 1	Keap1	ENSMUSG00000003308	-0.143268	0.143268	1.1044	Down	6.44929	-2.398	0.0473023	0.259846	-4.29529
3845	17342018	ring finger protein 151	Rnf151	ENSMUSG00000008482	-0.186309	0.186309	1.13785	Down	6.63011	-2.39639	0.0474145	0.260033	-4.29764
5070	17407363	S100 calcium binding protein A9 (calgranulin B)	S100a9	ENSMUSG00000056071	-0.211966	0.211966	1.15827	Down	5.8038	-2.39629	0.0474216	0.260033	-4.29779
2926	17294559	RIKEN cDNA 1700023H06 gene	1700023H06Rik	NA	-0.163638	0.163638	1.12011	Down	5.05458	-2.39604	0.047439	0.260094	-4.29816
4422	17368786	transcription termination factor, RNA polymerase I	Ttf1	ENSMUSG00000026803	-0.17345	0.17345	1.12775	Down	8.31788	-2.39527	0.0474932	0.260218	-4.29929
5132	17410898	predicted gene 6289	Gm6289	ENSMUSG00000074196	-0.346742	0.346742	1.27169	Down	3.92249	-2.39437	0.0475564	0.260315	-4.30061
7639	17548812	predicted pseudogene 16441	Gm16441	NA	-0.266423	0.266423	1.20282	Down	5.29523	-2.39431	0.0475601	0.260315	-4.30069
7646	17548856	predicted pseudogene 16441	Gm16441	NA	-0.266423	0.266423	1.20282	Down	5.29523	-2.39431	0.0475601	0.260315	-4.30069
2289	17261575	RAN binding protein 17	Ranbp17	ENSMUSG00000040594	-0.154936	0.154936	1.11337	Down	8.51333	-2.39414	0.0475724	0.260315	-4.30094
7463	17542209	microRNA 224	Mir224	NA	-0.406077	0.406077	1.32508	Down	4.7787	-2.39412	0.0475734	0.260315	-4.30096
5941	17458472	family with sequence similarity 221, member A	Fam221a	ENSMUSG00000047115	-0.194632	0.194632	1.14443	Down	7.97951	-2.39367	0.0476057	0.260315	-4.30164
5036	17405688	cyclin L1	Ccnl1	ENSMUSG00000027829	-0.121654	0.121654	1.08798	Down	8.99392	-2.39354	0.0476143	0.260315	-4.30182
6607	17494785	olfactory receptor 484	Olfr484	ENSMUSG00000059996	-0.21833	0.21833	1.16339	Down	7.53952	-2.39354	0.0476147	0.260315	-4.30182
1794	17234809	olfactory receptor 1358	Olfr1358	NA	-0.302863	0.302863	1.23359	Down	3.51822	-2.3934	0.0476243	0.260315	-4.30202
6721	17500941	UFM1-specific peptidase 2	Ufsp2	ENSMUSG00000031634	-0.140903	0.140903	1.1026	Down	8.71282	-2.39216	0.0477117	0.26063	-4.30384
3647	17330662	transmembrane serine protease 7	Tmprss7	ENSMUSG00000033177	-0.200312	0.200312	1.14895	Down	5.43601	-2.39205	0.0477196	0.26063	-4.30401
4475	17372662	proteoglycan 2, bone marrow	Prg2	ENSMUSG00000027073	-0.167521	0.167521	1.12313	Down	5.18332	-2.39139	0.0477661	0.260803	-4.30497
5318	17421600	mechanistic target of rapamycin (serine/threonine kinase)	Mtor	ENSMUSG00000028991	-0.11838	0.11838	1.08552	Down	10.2136	-2.39078	0.0478086	0.26086	-4.30585
1543	17221544	transcription factor AP-2, delta	Tfap2d	ENSMUSG00000042596	-0.214163	0.214163	1.16003	Down	4.39838	-2.38893	0.0479394	0.261173	-4.30856
6026	17463434	predicted gene 10069	Gm10069	ENSMUSG00000059659	-0.160509	0.160509	1.11768	Down	6.36353	-2.38864	0.0479603	0.261173	-4.309
6643	17497091	ornithine aminotransferase	Oat	ENSMUSG00000030934	-0.138181	0.138181	1.10052	Down	9.5944	-2.38862	0.0479614	0.261173	-4.30902
2872	17291803	PX domain containing 1	Pxdc1	ENSMUSG00000021411	-0.17155	0.17155	1.12627	Down	9.55229	-2.38858	0.0479644	0.261173	-4.30908
3198	17306775	magnesium-dependent phosphatase 1	Mdp1	ENSMUSG00000002329	-0.149337	0.149337	1.10906	Down	7.71192	-2.38845	0.0479738	0.261185	-4.30928
5125	17410381	ribosomal protein L34	Rpl34	ENSMUSG00000062006	-0.247568	0.247568	1.1872	Down	7.16221	-2.38602	0.0481461	0.261624	-4.31283
2648	17282339	predicted gene 4787	Gm4787	ENSMUSG00000072974	-0.324811	0.324811	1.2525	Down	5.7808	-2.386	0.0481475	0.261624	-4.31286
3708	17334200	cDNA sequence BC028777	BC028777	NA	-0.134051	0.134051	1.09737	Down	6.58969	-2.38257	0.0483915	0.262462	-4.31787
3807	17340320	predicted gene 4832	Gm4832	NA	-0.267651	0.267651	1.20385	Down	6.11792	-2.38091	0.0485104	0.262725	-4.3203
7100	17521593	inositol hexaphosphate kinase 1	Ip6k1	ENSMUSG00000032594	-0.149785	0.149785	1.1094	Down	10.0171	-2.38064	0.0485299	0.26273	-4.3207
5075	17407708	sodium channel modifier 1	Scnm1	ENSMUSG00000092607	-0.108897	0.108897	1.0784	Down	9.50061	-2.37957	0.0486061	0.262928	-4.32226
6437	17486223	vomeronasal 2, receptor33	Vmn2r33	ENSMUSG00000096691	-0.297967	0.297967	1.22941	Down	6.47299	-2.37957	0.0486067	0.262928	-4.32227
6447	17486834	DEAH (Asp-Glu-Ala-His) box polypeptide 34	Dhx34	ENSMUSG00000006019	-0.114267	0.114267	1.08242	Down	7.94765	-2.37871	0.0486682	0.262957	-4.32352
1574	17223839	crystallin, gamma C	Crygc	ENSMUSG00000025952	-0.166812	0.166812	1.12257	Down	4.63923	-2.37826	0.0487003	0.262998	-4.32417
7147	17525090	galactosidase, beta 1-like 2	Glb1l2	ENSMUSG00000036395	-0.310798	0.310798	1.24039	Down	4.84596	-2.37691	0.048798	0.263225	-4.32616
1415	17215101	predicted gene 5258	Gm5258	ENSMUSG00000091806	-0.193581	0.193581	1.1436	Down	6.14017	-2.37632	0.0488402	0.263225	-4.32702
6710	17500523	transmembrane protein 66	Tmem66	ENSMUSG00000031532	-0.127974	0.127974	1.09276	Down	10.0207	-2.37598	0.0488647	0.263267	-4.32751
1995	17245488	TANK-binding kinase 1	Tbk1	ENSMUSG00000020115	-0.124805	0.124805	1.09036	Down	8.42509	-2.37525	0.0489177	0.263381	-4.32859
5366	17424813	olfactory receptor 29, pseudogene 1	Olfr29-ps1	ENSMUSG00000081420	-0.180294	0.180294	1.13312	Down	4.29804	-2.37463	0.048962	0.263469	-4.32949
3698	17333819	vomeronasal 2, receptor 102	Vmn2r102	ENSMUSG00000095961	-0.252113	0.252113	1.19095	Down	4.26209	-2.37458	0.0489659	0.263469	-4.32956
5567	17438485	RE1-silencing transcription factor	Rest	ENSMUSG00000029249	-0.107109	0.107109	1.07707	Down	8.23421	-2.37434	0.0489834	0.263529	-4.32992
3908	17346074	Epstein-Barr virus induced gene 3	Ebi3	ENSMUSG00000003206	-0.229978	0.229978	1.17282	Down	5.08225	-2.37356	0.0490397	0.26363	-4.33106
1956	17242959	ATPase, class I, type 8B, member 3	Atp8b3	ENSMUSG00000003341	-0.126827	0.126827	1.09189	Down	6.72169	-2.37355	0.0490404	0.26363	-4.33107
5305	17420539	phospholipase A2, group IIA (platelets, synovial fluid)	Pla2g2a	ENSMUSG00000058908	-0.180869	0.180869	1.13357	Down	5.50973	-2.37003	0.0492962	0.264543	-4.33622
4478	17372759	olfactory receptor 1014	Olfr1014	ENSMUSG00000059379	-0.390584	0.390584	1.31092	Down	4.46987	-2.36989	0.0493063	0.264543	-4.33642
4441	17370145	centrosomal protein 110	Cep110	ENSMUSG00000057110	-0.13296	0.13296	1.09654	Down	7.42584	-2.36658	0.0495478	0.265297	-4.34126
5379	17425878	major urinary protein 4	Mup4	ENSMUSG00000041333	-0.499936	0.499936	1.41415	Down	3.70897	-2.36647	0.0495558	0.265297	-4.34142
5210	17415544	FGGY carbohydrate kinase domain containing	Fggy	ENSMUSG00000028573	-0.165345	0.165345	1.12143	Down	6.40475	-2.36274	0.0498297	0.266071	-4.34688
1676	17229681	protoporphyrinogen oxidase	Ppox	ENSMUSG00000062729	-0.154877	0.154877	1.11333	Down	8.34422	-2.36231	0.0498612	0.266071	-4.34751
3944	17348745	desmoglein 1 beta	Dsg1b	ENSMUSG00000061928	-0.218687	0.218687	1.16367	Down	4.33548	-2.36186	0.0498945	0.266071	-4.34817
7142	17524722	microRNA 199a-1	Mir199a-1	ENSMUSG00000065547	-0.249983	0.249983	1.18919	Down	5.00312	-2.36183	0.0498968	0.266071	-4.34821
1374	17212138	mitogen-activated protein kinase kinase kinase kinase 4	Map4k4	ENSMUSG00000026074	-0.112785	0.112785	1.08131	Down	10.6729	-2.36177	0.049901	0.266071	-4.3483
7626	17548514	succinate-Coenzyme A ligase, GDP-forming, beta subunit	Suclg2	ENSMUSG00000061838	-0.182956	0.182956	1.13521	Down	4.64121	-2.36089	0.0499659	0.266183	-4.34958

## Sheet: Phlda2 OX
4455	17493182	ribosomal protein S13	Rps13	ENSMUSG00000090862	3.54716	3.54716	11.6897	Up	6.24939	20.9063	2.39235e-08	0.000989116	7.27997
3588	17430645	Na+/K+ transporting ATPase interacting 1	Nkain1	ENSMUSG00000078532	0.736915	0.736915	1.66661	Up	10.0515	11.1181	3.41205e-06	0.0176339	4.53903
4314	17482133	transmembrane channel-like gene family 5	Tmc5	ENSMUSG00000030650	0.926746	0.926746	1.90098	Up	8.56886	10.2574	6.30992e-06	0.0237167	4.08722
1641	17286394	serine (or cysteine) peptidase inhibitor, clade B, member 9d	Serpinb9d	ENSMUSG00000054266	0.656507	0.656507	1.57626	Up	9.83252	9.29389	1.32768e-05	0.0274465	3.51124
938	17234963	paralemmin	Palm	ENSMUSG00000035863	0.52909	0.52909	1.44302	Up	8.58707	9.17314	1.46411e-05	0.0275153	3.43325
4769	17513995	actin, alpha 1, skeletal muscle	Acta1	ENSMUSG00000031972	0.736817	0.736817	1.66649	Up	8.20354	8.98964	1.70234e-05	0.0293338	3.31204
4471	17494246	hemoglobin Y, beta-like embryonic chain	Hbb-y	ENSMUSG00000052187	1.18152	1.18152	2.26816	Up	7.81585	8.8563	1.9025e-05	0.0302535	3.22191
1694	17290324	phosphofructokinase, platelet	Pfkp	ENSMUSG00000021196	0.410695	0.410695	1.32933	Up	10.1938	8.47941	2.62498e-05	0.0329676	2.95739
2644	17357981	prune homolog 2 (Drosophila)	Prune2	ENSMUSG00000039126	0.587451	0.587451	1.50259	Up	8.5942	8.30575	3.05679e-05	0.0329676	2.83047
2893	17373530	synaptotagmin XIII	Syt13	ENSMUSG00000027220	0.656459	0.656459	1.57621	Up	9.03741	7.6599	5.5137e-05	0.0422156	2.32868
1716	17291713	serine (or cysteine) peptidase inhibitor, clade B, member 9c	Serpinb9c	ENSMUSG00000021404	0.472344	0.472344	1.38736	Up	10.3953	7.35274	7.40113e-05	0.0475891	2.07251
4789	17515315	low density lipoprotein receptor	Ldlr	ENSMUSG00000032193	0.367773	0.367773	1.29036	Up	10.1913	7.32147	7.6303e-05	0.0475891	2.04577
1466	17276375	RIKEN cDNA 1700086L19 gene	1700086L19Rik	NA	0.714813	0.714813	1.64127	Up	7.88241	7.23729	8.28738e-05	0.0475891	1.97315
640	17212185	interleukin 1 receptor, type I	Il1r1	ENSMUSG00000026072	0.567268	0.567268	1.48171	Up	9.32616	7.18931	8.6897e-05	0.0483957	1.93135
4462	17493658	serine (or cysteine) peptidase inhibitor, clade H, member 1	Serpinh1	ENSMUSG00000070436	0.307528	0.307528	1.23759	Up	10.3795	7.16565	8.89606e-05	0.0483957	1.91062
3658	17436761	regulator of G-protein signaling 12	Rgs12	ENSMUSG00000029101	0.326026	0.326026	1.25356	Up	7.58458	7.11217	9.38267e-05	0.0497342	1.8635
4478	17494353	tripartite motif-containing 12A	Trim12a	ENSMUSG00000066258	1.05555	1.05555	2.07851	Up	4.5989	6.99073	0.000106009	0.0509436	1.75509
739	17219554	immunoglobulin superfamily, member 9	Igsf9	ENSMUSG00000037995	0.457519	0.457519	1.37318	Up	7.90104	6.937	0.000111948	0.0525966	1.70648
1938	17303329	RIKEN cDNA 1700110I01 gene	1700110I01Rik	ENSMUSG00000079407	0.314047	0.314047	1.24319	Up	9.24348	6.84588	0.000122879	0.0540332	1.62317
1547	17282226	actinin, alpha 1	Actn1	ENSMUSG00000015143	0.452162	0.452162	1.36809	Up	11.3254	6.8224	0.000125884	0.0540332	1.60151
1793	17296702	RIKEN cDNA 1700110I01 gene	1700110I01Rik	ENSMUSG00000079407	0.345194	0.345194	1.27032	Up	9.25429	6.81384	0.000126999	0.0540332	1.5936
3978	17459656	capping protein (actin filament), gelsolin-like	Capg	ENSMUSG00000056737	0.377468	0.377468	1.29906	Up	8.15611	6.76298	0.000133856	0.0540332	1.54637
2001	17307991	dedicator of cytokinesis 5	Dock5	ENSMUSG00000044447	0.312918	0.312918	1.24222	Up	10.7191	6.75508	0.000134957	0.0540332	1.539
4029	17461978	cullin-associated and neddylation-dissociated 2 (putative)	Cand2	ENSMUSG00000030319	0.402272	0.402272	1.32159	Up	8.63122	6.55503	0.000166469	0.0581231	1.34946
5019	17534293	reproductive homeobox 5	Rhox5	ENSMUSG00000095180, ENSMUSG00000097306	0.284601	0.284601	1.21807	Up	10.0099	6.55091	0.000167198	0.0581231	1.3455
2369	17337046	DEAD (Asp-Glu-Ala-Asp) box polypeptide 39B	Ddx39b	ENSMUSG00000019432	0.269966	0.269966	1.20578	Up	9.97397	6.51724	0.00017329	0.0581231	1.31302
4321	17482699	sodium channel, nonvoltage-gated 1 beta	Scnn1b	ENSMUSG00000030873	0.804895	0.804895	1.74702	Up	8.86629	6.47618	0.000181052	0.0584814	1.27319
1293	17263004	ATX1 (antioxidant protein 1) homolog 1 (yeast)	Atox1	ENSMUSG00000018585	0.329688	0.329688	1.25674	Up	9.5246	6.40983	0.000194419	0.060438	1.2083
3190	17399812	S100 calcium binding protein A6 (calcyclin)	S100a6	ENSMUSG00000001025	0.417743	0.417743	1.33584	Up	10.9966	6.2801	0.000223812	0.0625207	1.07956
4606	17502573	heme oxygenase (decycling) 1	Hmox1	ENSMUSG00000005413	0.557582	0.557582	1.4718	Up	10.143	6.27885	0.000224117	0.0625207	1.07831
1025	17242535	synapse defective 1, Rho GTPase, homolog 1 (C. elegans)	Syde1	ENSMUSG00000032714	0.503824	0.503824	1.41797	Up	9.88587	6.26998	0.000226304	0.0625207	1.06941
3944	17457942	zyxin	Zyx	ENSMUSG00000029860	0.324786	0.324786	1.25248	Up	10.6563	6.23421	0.000235356	0.0631869	1.03341
3877	17453179	argininosuccinate lyase	Asl	ENSMUSG00000025533	0.374685	0.374685	1.29656	Up	8.64634	6.21722	0.000239795	0.0633391	1.01625
1305	17263535	sterol regulatory element binding transcription factor 1	Srebf1	ENSMUSG00000020538	0.316734	0.316734	1.24551	Up	8.60039	6.21448	0.000240518	0.0633391	1.01348
1105	17248992	FMS-like tyrosine kinase 4	Flt4	ENSMUSG00000020357	0.328171	0.328171	1.25542	Up	8.84092	6.15597	0.000256577	0.0661979	0.954017
1423	17272084	galactokinase 1	Galk1	ENSMUSG00000020766	0.4185	0.4185	1.33654	Up	9.11803	6.12451	0.000265697	0.0665771	0.92183
1092	17248255	hemoglobin X, alpha-like embryonic chain in Hba complex	Hba-x	ENSMUSG00000055609	1.06988	1.06988	2.09925	Up	6.14351	6.10469	0.000271624	0.0668039	0.901477
2525	17348812	desmoglein 2	Dsg2	ENSMUSG00000044393	0.297357	0.297357	1.22889	Up	10.1359	6.09994	0.000273069	0.0668039	0.896582
1673	17288896	actin, gamma, cytoplasmic 1	Actg1	ENSMUSG00000062825	0.280805	0.280805	1.21487	Up	10.849	6.09679	0.000274029	0.0668039	0.893344
3532	17426890	PC4 and SFRS1 interacting protein 1	Psip1	ENSMUSG00000028484	0.310363	0.310363	1.24002	Up	8.50157	6.08711	0.000277004	0.0668039	0.883372
1727	17292569	sema domain, immunoglobulin domain (Ig), transmembrane domain (TM) and short cytoplasmic domain, (semaphorin) 4D	Sema4d	ENSMUSG00000021451	0.36356	0.36356	1.2866	Up	8.75408	6.08092	0.000278929	0.0668039	0.876978
4972	17531217	WD repeat domain 6	Wdr6	ENSMUSG00000066357	0.418337	0.418337	1.33639	Up	7.79757	6.06872	0.000282759	0.0668039	0.864378
4367	17486011	predicted gene, 19933	Gm19933	NA	0.39195	0.39195	1.31217	Up	10.2422	6.0344	0.000293853	0.067669	0.828796
1822	17297537	plasminogen activator, urokinase	Plau	ENSMUSG00000021822	0.269723	0.269723	1.20558	Up	8.88328	6.01532	0.000300227	0.06783	0.808936
704	17217241	leucine rich repeat protein 2, neuronal	Lrrn2	ENSMUSG00000026443	0.395128	0.395128	1.31506	Up	8.29598	5.96046	0.000319414	0.069874	0.751526
2039	17311846	myelocytomatosis oncogene	Myc	ENSMUSG00000022346	0.268429	0.268429	1.2045	Up	8.08768	5.92405	0.000332892	0.0719554	0.713161
1456	17275378	coagulation factor C homolog (Limulus polyphemus)	Coch	ENSMUSG00000020953	0.632206	0.632206	1.54993	Up	8.02539	5.89865	0.000342664	0.0722828	0.686278
3561	17429057	protein tyrosine phosphatase, receptor type, F	Ptprf	ENSMUSG00000033295	0.474387	0.474387	1.38933	Up	9.86403	5.83289	0.000369457	0.0739713	0.616209
1172	17254071	transmembrane protein 132E	Tmem132e	ENSMUSG00000020701	0.448938	0.448938	1.36504	Up	6.8908	5.82606	0.000372369	0.0739713	0.608892
1416	17271632	sidekick homolog 2 (chicken)	Sdk2	ENSMUSG00000041592	0.46236	0.46236	1.37779	Up	7.93625	5.81038	0.000379152	0.0739713	0.592062
4103	17467377	immunoglobulin kappa chain variable 9-124	Igkv9-124	NA	0.347491	0.347491	1.27235	Up	2.71152	5.80769	0.000380329	0.0739713	0.589173
3430	17418271	four and a half LIM domains 3	Fhl3	ENSMUSG00000032643	0.277742	0.277742	1.2123	Up	9.2826	5.80662	0.000380799	0.0739713	0.588021
1643	17286412	serine (or cysteine) peptidase inhibitor, clade B, member 9f	Serpinb9f	ENSMUSG00000038327	0.305036	0.305036	1.23545	Up	11.3292	5.80597	0.000381083	0.0739713	0.587324
3215	17401833	solute carrier family 25 (mitochondrial carrier, phosphate carrier), member 24	Slc25a24	ENSMUSG00000040322	0.237611	0.237611	1.17904	Up	9.97476	5.76966	0.000397404	0.0753701	0.548188
4234	17476648	predicted gene 6003	Gm6003	NA	0.324008	0.324008	1.2518	Up	5.95036	5.73931	0.00041164	0.0773602	0.515306
4057	17463898	2-deoxyribose-5-phosphate aldolase homolog (C. elegans)	Dera	ENSMUSG00000030225	0.33141	0.33141	1.25824	Up	9.74691	5.72549	0.000418301	0.0782563	0.500297
2767	17366451	FERM domain containing 4A	Frmd4a	ENSMUSG00000026657	0.424457	0.424457	1.34207	Up	9.69975	5.71763	0.000422147	0.0783409	0.491735
3615	17433169	phosphatidylinositol 3-kinase catalytic delta polypeptide	Pik3cd	ENSMUSG00000039936	0.440134	0.440134	1.35673	Up	7.0661	5.71472	0.000423577	0.0783409	0.488572
1921	17303024	predicted gene 10021	Gm10021	NA	0.455663	0.455663	1.37141	Up	10.2354	5.71298	0.000424437	0.0783409	0.486675
3957	17458573	sorting nexin 10	Snx10	ENSMUSG00000038301	0.292583	0.292583	1.22483	Up	8.09064	5.70302	0.000429395	0.0784784	0.475807
4898	17524535	DNA methyltransferase (cytosine-5) 1	Dnmt1	ENSMUSG00000004099	0.279215	0.279215	1.21353	Up	10.1148	5.70201	0.000429899	0.0784784	0.474709
3958	17458682	cAMP responsive element binding protein 5	Creb5	ENSMUSG00000053007	0.476431	0.476431	1.3913	Up	9.12705	5.63148	0.000466912	0.0828106	0.397319
4477	17494322	tripartite motif-containing 34A	Trim34a	ENSMUSG00000056144	0.561034	0.561034	1.47533	Up	2.69401	5.57737	0.000497673	0.0843291	0.337411
3597	17431429	noncompact myelin associated protein	Ncmap	ENSMUSG00000043924	0.472605	0.472605	1.38761	Up	7.70854	5.56516	0.000504918	0.0849738	0.323827
2927	17376063	zinc finger CCCH type containing 6	Zc3h6	ENSMUSG00000042851	0.292151	0.292151	1.22446	Up	6.34678	5.55721	0.000509699	0.0849738	0.314966
4533	17498239	KCNQ1 overlapping transcript 1	Kcnq1ot1	NA	0.26816	0.26816	1.20427	Up	8.99873	5.53849	0.000521154	0.0851817	0.29406
4311	17482110	xylosyltransferase 1	Xylt1	ENSMUSG00000030657	0.426835	0.426835	1.34428	Up	11.0682	5.49142	0.000551207	0.0860253	0.241267
1449	17274775	laminin B1	Lamb1	ENSMUSG00000002900	0.274594	0.274594	1.20965	Up	10.7069	5.48133	0.000557897	0.0863905	0.229896
3854	17451614	RIKEN cDNA 2610524H06 gene	2610524H06Rik	ENSMUSG00000092486	0.389635	0.389635	1.31006	Up	8.45089	5.46939	0.000565927	0.0872384	0.216424
1665	17287803	solute carrier family 25, member 48	Slc25a48	ENSMUSG00000021509	0.371882	0.371882	1.29404	Up	8.46972	5.4431	0.00058405	0.0872384	0.186687
1134	17250938	transmembrane protein 220	Tmem220	ENSMUSG00000050270	0.299165	0.299165	1.23043	Up	7.44794	5.4397	0.00058644	0.0872384	0.182834
3793	17447404	sortilin-related VPS10 domain containing receptor 2	Sorcs2	ENSMUSG00000029093	0.321192	0.321192	1.24936	Up	7.97567	5.41203	0.000606296	0.0873425	0.151392
3253	17404821	cyclin A2	Ccna2	ENSMUSG00000027715	0.49523	0.49523	1.40955	Up	8.32782	5.39985	0.000615274	0.0881373	0.137503
4285	17480777	family with sequence similarity 168, member A	Fam168a	ENSMUSG00000029461	0.315168	0.315168	1.24416	Up	10.6995	5.39591	0.000618208	0.0881373	0.133007
3131	17394297	phospholipid transfer protein	Pltp	ENSMUSG00000017754	0.400623	0.400623	1.32008	Up	10.6859	5.38568	0.000625891	0.0883189	0.121333
1900	17301968	lymphocyte cytosolic protein 1	Lcp1	ENSMUSG00000021998	0.313892	0.313892	1.24306	Up	10.4057	5.34747	0.000655548	0.0900413	0.0775399
1017	17241692	cyclin-dependent kinase 1	Cdk1	ENSMUSG00000019942	0.504348	0.504348	1.41848	Up	8.29843	5.33019	0.000669459	0.0910486	0.0576604
1540	17281911	hypoxia inducible factor 1, alpha subunit	Hif1a	ENSMUSG00000021109	0.319636	0.319636	1.24802	Up	6.43902	5.29709	0.000697023	0.0929626	0.0194328
5031	17535148	leucine zipper, down-regulated in cancer 1	Ldoc1	ENSMUSG00000057615	0.529228	0.529228	1.44316	Up	10.2968	5.28568	0.000706808	0.0932151	0.00621612
1635	17286198	Prolactin family 2, subfamily c, member 1	Prl2c1	ENSMUSG00000062551	0.442852	0.442852	1.35929	Up	9.01331	5.2788	0.000712785	0.0935559	-0.00176917
3520	17425364	expressed sequence AI427809	AI427809	NA	0.288732	0.288732	1.22157	Up	6.16076	5.2645	0.000725376	0.0945928	-0.0183793
2302	17331429	actin, gamma, cytoplasmic 1	Actg1	ENSMUSG00000062825	0.220898	0.220898	1.16546	Up	10.7078	5.24568	0.000742317	0.0948959	-0.0402897
4576	17500992	actin, gamma, cytoplasmic 1	Actg1	ENSMUSG00000062825	0.220898	0.220898	1.16546	Up	10.7078	5.24568	0.000742317	0.0948959	-0.0402897
4329	17483048	apolipoprotein B receptor	Apobr	ENSMUSG00000042759	0.270526	0.270526	1.20625	Up	8.33451	5.24563	0.000742369	0.0948959	-0.0403552
4625	17504293	matrix metallopeptidase 15	Mmp15	ENSMUSG00000031790	0.350263	0.350263	1.27479	Up	10.027	5.23433	0.000752746	0.0950268	-0.0535356
5265	17548417	predicted gene, 19648	Gm19648	NA	0.274613	0.274613	1.20967	Up	6.94913	5.20296	0.000782417	0.0973933	-0.0902638
2548	17350856	solute carrier family 27 (fatty acid transporter), member 6	Slc27a6	ENSMUSG00000024600	0.35912	0.35912	1.28264	Up	9.05953	5.19707	0.000788129	0.0973933	-0.0971777
728	17219139	regulator of G-protein signaling 5	Rgs5	ENSMUSG00000026678	0.343083	0.343083	1.26846	Up	10.3388	5.16031	0.000824812	0.0977131	-0.140447
4220	17475874	F-box protein 27	Fbxo27	ENSMUSG00000037463	0.255966	0.255966	1.19413	Up	8.39187	5.12655	0.000860147	0.0984915	-0.180382
4667	17507258	cortexin 1	Ctxn1	ENSMUSG00000048644	0.385667	0.385667	1.30646	Up	7.9137	5.12081	0.00086632	0.0984915	-0.187194
1651	17286732	transmembrane protein 14C	Tmem14c	ENSMUSG00000021361	0.341031	0.341031	1.26666	Up	10.1856	5.11489	0.000872737	0.0984915	-0.194225
4675	17507637	RAS p21 protein activator 3	Rasa3	ENSMUSG00000031453	0.303627	0.303627	1.23424	Up	9.01649	5.10391	0.000884779	0.0984915	-0.207283
1339	17266520	lectin, galactose binding, soluble 9	Lgals9	ENSMUSG00000001123	0.220838	0.220838	1.16541	Up	12.3029	5.03258	0.000967517	0.104385	-0.292562
4952	17528586	cyclin B2	Ccnb2	ENSMUSG00000032218	0.361504	0.361504	1.28476	Up	8.00445	5.02872	0.000972239	0.104408	-0.297211
4190	17473127	myeloid-associated differentiation marker	Myadm	ENSMUSG00000068566, ENSMUSG00000097829	0.220339	0.220339	1.16501	Up	10.4554	5.0209	0.000981854	0.10474	-0.30661
1667	17288035	RIKEN cDNA 2810408B13 gene	2810408B13Rik	NA	0.352695	0.352695	1.27694	Up	6.6153	5.02004	0.000982927	0.10474	-0.307653
765	17222053	BEN domain containing 6	Bend6	ENSMUSG00000042182	0.336231	0.336231	1.26245	Up	8.33718	5.01108	0.000994091	0.105386	-0.318442
5100	17538978	RIKEN cDNA 9530051G07 gene	9530051G07Rik	ENSMUSG00000085982	0.390675	0.390675	1.31101	Up	6.23385	5.00454	0.00100233	0.105873	-0.326331
4303	17481669	RIKEN cDNA 1700095J03 gene	1700095J03Rik	ENSMUSG00000085407	0.33564	0.33564	1.26194	Up	5.55101	4.99057	0.00102017	0.105873	-0.34319
974	17238199	4short chain dehydrogenase/reductase family 9C, member 7	Sdr9c7	ENSMUSG00000040127	0.427039	0.427039	1.34447	Up	6.31366	4.95299	0.00106993	0.108406	-0.388734
2708	17361073	glutathione S-transferase, pi 1	Gstp1	ENSMUSG00000060803, ENSMUSG00000097830	0.308306	0.308306	1.23825	Up	9.74877	4.93919	0.00108886	0.108852	-0.405519
4512	17496310	ceroid lipofuscinosis, neuronal 3, juvenile (Batten, Spielmeyer-Vogt disease)	Cln3	ENSMUSG00000030720	0.222898	0.222898	1.16708	Up	10.419	4.92612	0.00110713	0.108852	-0.421446
2382	17337919	t-complex-associated testis expressed 1	Tcte1	ENSMUSG00000023949	0.264671	0.264671	1.20136	Up	6.75895	4.90937	0.00113102	0.110028	-0.441889
989	17239435	G protein-coupled receptor 126	Gpr126	ENSMUSG00000039116	0.341844	0.341844	1.26738	Up	11.4043	4.90048	0.00114393	0.110504	-0.452766
4944	17527934	kinesin family member 23	Kif23	ENSMUSG00000032254	0.458949	0.458949	1.37454	Up	6.3215	4.89346	0.00115424	0.110637	-0.461358
2549	17350909	chondroitin sulfate synthase 3	Chsy3	ENSMUSG00000058152	0.311377	0.311377	1.24089	Up	7.99326	4.87157	0.00118704	0.110919	-0.488217
4617	17503616	adenylate cyclase 7	Adcy7	ENSMUSG00000031659	0.235814	0.235814	1.17757	Up	9.74144	4.86934	0.00119043	0.110919	-0.490955
5045	17536028	predicted gene 14744	Gm14744	ENSMUSG00000079522	0.374895	0.374895	1.29675	Up	5.03971	4.85583	0.00121125	0.111002	-0.507575
1286	17262616	predicted gene 11186	Gm11186	ENSMUSG00000087668	0.361787	0.361787	1.28502	Up	5.58928	4.84879	0.00122224	0.111027	-0.516246
4923	17526514	centrosomal protein 164	Cep164	ENSMUSG00000043987	0.321394	0.321394	1.24954	Up	7.4169	4.83547	0.00124337	0.111089	-0.532687
1193	17255992	phenylethanolamine-N-methyltransferase	Pnmt	ENSMUSG00000038216	0.378024	0.378024	1.29956	Up	5.61324	4.82898	0.0012538	0.11148	-0.540705
3301	17408011	histone cluster 2, H2ac	Hist2h2ac	ENSMUSG00000068855	0.330934	0.330934	1.25783	Up	4.92535	4.79628	0.00130782	0.114076	-0.581204
3851	17451390	chemokine-like receptor 1	Cmklr1	ENSMUSG00000042190	0.306678	0.306678	1.23686	Up	7.06356	4.78075	0.00133437	0.115552	-0.600509
2124	17318350	plectin	Plec	ENSMUSG00000022565	0.263783	0.263783	1.20062	Up	9.28812	4.77797	0.00133917	0.115552	-0.603961
1863	17299867	RIKEN cDNA A430107P09 gene	A430107P09Rik	ENSMUSG00000094828	0.33324	0.33324	1.25984	Up	5.61394	4.76401	0.00136363	0.115862	-0.62135
5206	17547002	RMI1, RecQ mediated genome instability 1, homolog (S. cerevisiae)	Rmi1	ENSMUSG00000035367	0.408536	0.408536	1.32734	Up	5.42662	4.7619	0.00136736	0.115862	-0.623977
5003	17533413	ribosomal protein L3	Rpl3	ENSMUSG00000060036	0.269173	0.269173	1.20512	Up	10.2769	4.74204	0.00140309	0.116541	-0.648779
880	17230991	vasohibin 2	Vash2	ENSMUSG00000037568	0.565229	0.565229	1.47962	Up	7.87737	4.7304	0.00142452	0.116541	-0.663356
762	17221633	minichromosome maintenance deficient 3 (S. cerevisiae)	Mcm3	ENSMUSG00000041859	0.377898	0.377898	1.29945	Up	7.18409	4.72901	0.00142709	0.116541	-0.66509
4324	17482739	polo-like kinase 1	Plk1	ENSMUSG00000030867	0.365406	0.365406	1.28824	Up	7.25908	4.7271	0.00143064	0.116541	-0.667481
1383	17269498	5'-nucleotidase, cytosolic IIIB	Nt5c3b	ENSMUSG00000017176	0.230044	0.230044	1.17287	Up	7.65104	4.72509	0.00143441	0.116541	-0.670009
1836	17298631	V-set and transmembrane domain containing 4	Vstm4	ENSMUSG00000050666	0.206539	0.206539	1.15392	Up	10.2416	4.70815	0.00146644	0.117744	-0.691258
2135	17319022	C1q and tumor necrosis factor related protein 6	C1qtnf6	ENSMUSG00000022440	0.298252	0.298252	1.22965	Up	8.97412	4.70157	0.0014791	0.117979	-0.699535
5163	17544149	high-mobility group nucleosome binding domain 5	Hmgn5	ENSMUSG00000031245	0.481374	0.481374	1.39607	Up	7.44976	4.6903	0.00150104	0.118299	-0.713705
2578	17353940	protocadherin 12	Pcdh12	ENSMUSG00000024440	0.370605	0.370605	1.29289	Up	8.54674	4.69006	0.00150152	0.118299	-0.714014
5084	17538452	predicted gene 15080	Gm15080	ENSMUSG00000072931	0.45485	0.45485	1.37064	Up	5.80363	4.68743	0.00150669	0.11843	-0.717323
4180	17472598	C2 calcium-dependent domain containing 5	C2cd5	ENSMUSG00000030279	0.289757	0.289757	1.22243	Up	8.94622	4.66871	0.00154409	0.119918	-0.740934
892	17231443	coiled-coil domain containing 170	Ccdc170	ENSMUSG00000019767	0.469237	0.469237	1.38438	Up	7.35233	4.65833	0.00156526	0.120221	-0.754049
2050	17312746	potassium channel tetramerisation domain containing 17	Kctd17	ENSMUSG00000033287	0.291031	0.291031	1.22351	Up	9.57415	4.64502	0.00159288	0.121155	-0.770906
3923	17456434	hyaluronoglucosaminidase 6	Hyal6	ENSMUSG00000029679	0.32842	0.32842	1.25564	Up	4.35527	4.64316	0.00159676	0.121155	-0.773252
1021	17241968	SWI/SNF related, matrix associated, actin dependent regulator of chromatin, subfamily b, member 1	Smarcb1	ENSMUSG00000000902	0.218665	0.218665	1.16366	Up	10.0102	4.63835	0.0016069	0.121155	-0.779348
1985	17306678	predicted gene 8894	Gm8894	ENSMUSG00000090841	0.244023	0.244023	1.18429	Up	9.76136	4.62618	0.00163285	0.122155	-0.794792
2247	17327030	oligodendrocyte transcription factor 2	Olig2	ENSMUSG00000039830	0.322965	0.322965	1.2509	Up	5.64525	4.62162	0.00164271	0.122155	-0.800595
4176	17472210	Rho, GDP dissociation inhibitor (GDI) beta	Arhgdib	ENSMUSG00000030220	0.277975	0.277975	1.21249	Up	9.66924	4.62066	0.00164477	0.122155	-0.801805
3019	17383978	RIKEN cDNA 6330409D20 gene	6330409D20Rik	ENSMUSG00000009551	0.383527	0.383527	1.30453	Up	4.99485	4.61423	0.00165879	0.122215	-0.809987
3833	17449647	ribosomal protein L13	Rpl13	ENSMUSG00000000740	0.203897	0.203897	1.15181	Up	9.4155	4.6104	0.00166718	0.122215	-0.814853
3127	17394063	adenosine deaminase	Ada	ENSMUSG00000017697	0.4957	0.4957	1.41001	Up	10.9487	4.59633	0.00169845	0.122742	-0.832777
2134	17319009	interleukin 2 receptor, beta chain	Il2rb	ENSMUSG00000068227	0.30758	0.30758	1.23763	Up	9.90263	4.59332	0.00170523	0.122742	-0.836617
5012	17534135	sosondowah ankyrin repeat domain family member D	Sowahd	ENSMUSG00000044400	0.237772	0.237772	1.17917	Up	6.74732	4.59252	0.00170703	0.122742	-0.837638
4884	17523177	ribosomal protein SA	Rpsa	ENSMUSG00000032518	0.257211	0.257211	1.19517	Up	6.15419	4.58234	0.00173019	0.123461	-0.850638
3746	17443133	Williams Beuren syndrome chromosome region 27 (human)	Wbscr27	ENSMUSG00000040557	0.219608	0.219608	1.16442	Up	7.90537	4.57245	0.00175301	0.123995	-0.863281
881	17231015	TatD DNase domain containing 3	Tatdn3	ENSMUSG00000026632	0.226768	0.226768	1.17021	Up	6.67211	4.56385	0.0017731	0.123995	-0.874281
1559	17282743	transforming growth factor, beta 3	Tgfb3	ENSMUSG00000021253	0.265015	0.265015	1.20165	Up	10.7481	4.55897	0.00178462	0.123995	-0.880532
5169	17544333	ribosomal protein S12	Rps12	ENSMUSG00000061983, ENSMUSG00000067038	0.21974	0.21974	1.16452	Up	9.38458	4.55544	0.001793	0.123995	-0.885057
5170	17544335	ribosomal protein S12	Rps12	ENSMUSG00000061983, ENSMUSG00000067038	0.21974	0.21974	1.16452	Up	9.38458	4.55544	0.001793	0.123995	-0.885057
5171	17544337	ribosomal protein S12	Rps12	ENSMUSG00000061983, ENSMUSG00000067038	0.21974	0.21974	1.16452	Up	9.38458	4.55544	0.001793	0.123995	-0.885057
5172	17544339	ribosomal protein S12	Rps12	ENSMUSG00000061983, ENSMUSG00000067038	0.21974	0.21974	1.16452	Up	9.38458	4.55544	0.001793	0.123995	-0.885057
5173	17544341	ribosomal protein S12	Rps12	ENSMUSG00000061983, ENSMUSG00000067038	0.21974	0.21974	1.16452	Up	9.38458	4.55544	0.001793	0.123995	-0.885057
5174	17544343	ribosomal protein S12	Rps12	ENSMUSG00000061983, ENSMUSG00000067038	0.21974	0.21974	1.16452	Up	9.38458	4.55544	0.001793	0.123995	-0.885057
3750	17443833	stromal antigen 3	Stag3	ENSMUSG00000036928	0.313547	0.313547	1.24276	Up	8.43399	4.53379	0.00184536	0.125487	-0.912847
2573	17352933	desmocollin 2	Dsc2	ENSMUSG00000024331	0.194113	0.194113	1.14402	Up	9.9995	4.53118	0.00185179	0.125718	-0.916206
1260	17260916	UDP-glucose pyrophosphorylase 2	Ugp2	ENSMUSG00000001891	0.228356	0.228356	1.1715	Up	9.79539	4.5272	0.00186161	0.125809	-0.921316
917	17233373	protein kinase inhibitor beta, cAMP dependent, testis specific	Pkib	ENSMUSG00000019876	0.554742	0.554742	1.46891	Up	5.90599	4.4945	0.00194464	0.128185	-0.963478
2672	17359020	kinesin family member 11	Kif11	ENSMUSG00000012443	0.390559	0.390559	1.3109	Up	6.79419	4.49295	0.00194867	0.128185	-0.96548
1918	17303003	predicted gene 10413	Gm10413	ENSMUSG00000095533, ENSMUSG00000079378, ENSMUSG00000095368, ENSMUSG00000079409	0.312347	0.312347	1.24173	Up	7.58448	4.49239	0.00195013	0.128185	-0.966205
2924	17375557	sema domain, transmembrane domain (TM), and cytoplasmic domain, (semaphorin) 6D	Sema6d	ENSMUSG00000027200	0.330946	0.330946	1.25784	Up	9.21725	4.46821	0.00201431	0.129637	-0.997507
1467	17276382	DNA binding protein with his-thr domain	Dbpht2	ENSMUSG00000029878	0.305275	0.305275	1.23565	Up	6.53571	4.45972	0.00203737	0.130129	-1.00852
2506	17347042	NDC80 homolog, kinetochore complex component (S. cerevisiae)	Ndc80	ENSMUSG00000024056	0.314436	0.314436	1.24353	Up	6.84144	4.45684	0.00204527	0.130129	-1.01226
3671	17437611	phosphoglucomutase 1	Pgm1	ENSMUSG00000029171	0.356483	0.356483	1.2803	Up	9.7669	4.45599	0.00204759	0.130129	-1.01336
1715	17291461	prolactin family 7, subfamily b, member 1	Prl7b1	ENSMUSG00000021347	0.395312	0.395312	1.31523	Up	11.7795	4.45549	0.00204896	0.130129	-1.014
4775	17514566	matrix metallopeptidase 27	Mmp27	ENSMUSG00000070323	0.247475	0.247475	1.18713	Up	5.56519	4.44506	0.00207789	0.130417	-1.02756
2357	17336013	cytochrome P450, family 4, subfamily f, polypeptide 15	Cyp4f15	ENSMUSG00000073424	0.419583	0.419583	1.33754	Up	5.13859	4.44363	0.00208188	0.130417	-1.02942
5154	17543572	interleukin 2 receptor, gamma chain	Il2rg	ENSMUSG00000031304	0.259827	0.259827	1.19734	Up	10.4057	4.44124	0.00208857	0.13048	-1.03253
3251	17404601	guanine nucleotide binding protein (G protein), beta 4	Gnb4	ENSMUSG00000027669	0.3473	0.3473	1.27218	Up	10.3529	4.44102	0.00208919	0.13048	-1.03281
2732	17363237	phosphatidylethanolamine binding protein 1	Pebp1	ENSMUSG00000032959	0.301049	0.301049	1.23204	Up	7.11127	4.43571	0.00210418	0.131218	-1.03973
952	17236102	BTB (POZ) domain containing 11	Btbd11	ENSMUSG00000020042	0.280527	0.280527	1.21464	Up	6.75294	4.42681	0.00212952	0.132002	-1.05131
719	17218321	regulator of G-protein signaling 16	Rgs16	ENSMUSG00000026475	0.351946	0.351946	1.27628	Up	8.99082	4.41301	0.00216952	0.133679	-1.06932
1894	17301468	cholinergic receptor, nicotinic, alpha polypeptide 2 (neuronal)	Chrna2	ENSMUSG00000022041	0.425691	0.425691	1.34322	Up	6.67692	4.40598	0.00219018	0.133954	-1.0785
3460	17420316	Rap1 GTPase-activating protein	Rap1gap	ENSMUSG00000041351	0.58642	0.58642	1.50152	Up	8.95274	4.39748	0.00221547	0.134704	-1.08961
2272	17329243	lipase, member H	Liph	ENSMUSG00000044626	0.284814	0.284814	1.21825	Up	9.90916	4.3932	0.00222831	0.134938	-1.09521
5047	17536165	RIKEN cDNA 1600014K23 gene	1600014K23Rik	ENSMUSG00000035491	0.259872	0.259872	1.19737	Up	11.1143	4.39199	0.00223198	0.134938	-1.0968
3354	17412191	coenzyme Q3 homolog, methyltransferase (yeast)	Coq3	ENSMUSG00000028247	0.218528	0.218528	1.16355	Up	8.31408	4.3866	0.00224829	0.135503	-1.10385
4451	17492826	homer homolog 2 (Drosophila)	Homer2	ENSMUSG00000025813	0.298307	0.298307	1.2297	Up	8.96874	4.38081	0.00226598	0.135975	-1.11144
3013	17383540	zinc finger, DHHC domain containing 12	Zdhhc12	ENSMUSG00000015335	0.218087	0.218087	1.16319	Up	8.91423	4.37462	0.00228507	0.136526	-1.11957
4620	17503784	fat mass and obesity associated	Fto	ENSMUSG00000055932	0.203237	0.203237	1.15128	Up	8.56282	4.36809	0.00230535	0.137341	-1.12813
3135	17394582	phosphatidylinositol-3,4,5-trisphosphate-dependent Rac exchange factor 1	Prex1	ENSMUSG00000039621	0.21774	0.21774	1.16291	Up	8.96482	4.3589	0.00233427	0.137889	-1.1402
2455	17343026	peptidylprolyl isomerase (cyclophilin)-like 1	Ppil1	ENSMUSG00000024007	0.213513	0.213513	1.15951	Up	7.75278	4.35456	0.00234804	0.138026	-1.1459
2856	17370145	centrosomal protein 110	Cep110	ENSMUSG00000057110	0.213497	0.213497	1.15949	Up	7.58957	4.34889	0.00236622	0.138571	-1.15337
831	17227348	neuron navigator 1	Nav1	ENSMUSG00000009418	0.19492	0.19492	1.14466	Up	10.6923	4.34337	0.00238403	0.139024	-1.16064
4382	17487211	FBJ osteosarcoma oncogene B	Fosb	ENSMUSG00000003545	0.466542	0.466542	1.38179	Up	7.63454	4.33978	0.00239567	0.139328	-1.16536
2063	17313895	G two S phase expressed protein 1	Gtse1	ENSMUSG00000022385	0.283035	0.283035	1.21675	Up	7.08016	4.33442	0.00241319	0.139679	-1.17243
4056	17463812	activating transcription factor 7 interacting protein	Atf7ip	ENSMUSG00000030213	0.192485	0.192485	1.14273	Up	10.8837	4.33396	0.00241471	0.139679	-1.17303
2872	17371427	dehydrogenase/reductase (SDR family) member 9	Dhrs9	ENSMUSG00000027068	0.392185	0.392185	1.31238	Up	9.97167	4.33016	0.00242722	0.139835	-1.17804
2076	17314712	trophinin associated protein	Troap	ENSMUSG00000032783	0.269195	0.269195	1.20513	Up	7.22022	4.32929	0.0024301	0.139835	-1.17919
2605	17356202	polymerase (DNA-directed), delta 4	Pold4	ENSMUSG00000024854, ENSMUSG00000097508	0.267012	0.267012	1.20331	Up	9.33298	4.31329	0.00248365	0.141247	-1.20032
1892	17301428	PDZ binding kinase	Pbk	ENSMUSG00000022033	0.344081	0.344081	1.26934	Up	6.54492	4.3082	0.00250097	0.141557	-1.20706
947	17235604	zinc finger RNA binding protein 2	Zfr2	ENSMUSG00000034949	0.227537	0.227537	1.17083	Up	7.41292	4.30766	0.0025028	0.141557	-1.20777
2094	17316280	ankyrin repeat domain 33B	Ankrd33b	ENSMUSG00000022237	0.355223	0.355223	1.27918	Up	8.56167	4.29929	0.00253155	0.142341	-1.21885
3636	17434813	sema domain, immunoglobulin domain (Ig), short basic domain, secreted, (semaphorin) 3E	Sema3e	ENSMUSG00000063531	0.233407	0.233407	1.17561	Up	9.27805	4.28925	0.00256653	0.142983	-1.23216
3143	17395165	ATP synthase, H+ transporting, mitochondrial F1 complex, epsilon subunit	Atp5e	ENSMUSG00000016252	0.254775	0.254775	1.19315	Up	7.70497	4.28653	0.00257608	0.142983	-1.23576
2907	17374569	budding uninhibited by benzimidazoles 1 homolog, beta (S. cerevisiae)	Bub1b	ENSMUSG00000040084	0.295847	0.295847	1.22761	Up	6.50845	4.27942	0.00260127	0.14328	-1.24519
2906	17374488	thrombospondin 1	Thbs1	ENSMUSG00000040152	0.321065	0.321065	1.24925	Up	10.3613	4.27905	0.00260258	0.14328	-1.24568
4810	17516332	sodium channel, voltage-gated, type III, beta	Scn3b	ENSMUSG00000049281	0.372035	0.372035	1.29418	Up	6.00688	4.26963	0.00263638	0.143801	-1.2582
3153	17396035	zinc finger and BTB domain containing 10	Zbtb10	ENSMUSG00000069114	0.264026	0.264026	1.20082	Up	10.5698	4.25897	0.0026752	0.144653	-1.27238
3410	17416967	spermatogenesis associated 6	Spata6	ENSMUSG00000034401	0.244376	0.244376	1.18458	Up	7.97565	4.25661	0.00268384	0.144861	-1.27551
2643	17357971	guanine nucleotide binding protein, alpha 14	Gna14	ENSMUSG00000024697	0.589069	0.589069	1.50428	Up	8.7038	4.23855	0.00275126	0.146965	-1.29959
1538	17281880	sine oculis-related homeobox 1	Six1	ENSMUSG00000051367	0.220495	0.220495	1.16513	Up	6.87275	4.23293	0.00277257	0.147641	-1.30708
848	17228544	sterol O-acyltransferase 1	Soat1	ENSMUSG00000026600	0.329626	0.329626	1.25669	Up	10.6683	4.21775	0.00283114	0.149303	-1.32737
4764	17513771	adenine phosphoribosyl transferase	Aprt	ENSMUSG00000006589	0.246004	0.246004	1.18592	Up	10.96	4.21632	0.00283669	0.149405	-1.32928
1602	17285007	pitrilysin metallepetidase 1	Pitrm1	ENSMUSG00000021193	0.417846	0.417846	1.33593	Up	11.3126	4.21271	0.00285087	0.149647	-1.33412
4295	17481297	predicted gene 15133	Gm15133	ENSMUSG00000087175	0.480912	0.480912	1.39563	Up	3.27012	4.1928	0.00293027	0.15182	-1.3608
4129	17468961	nucleoporin 210	Nup210	ENSMUSG00000030091	0.294845	0.294845	1.22675	Up	8.17751	4.19031	0.00294035	0.152151	-1.36413
2885	17372848	olfactory receptor 1124	Olfr1124	ENSMUSG00000050772	0.339261	0.339261	1.26511	Up	2.92081	4.1857	0.00295915	0.152551	-1.37032
1142	17251714	SRY-box containing gene 15	Sox15	ENSMUSG00000041287	0.432345	0.432345	1.34942	Up	7.44737	4.16944	0.00302645	0.154074	-1.39217
3714	17440342	predicted gene 15446	Gm15446	ENSMUSG00000090015	0.206226	0.206226	1.15367	Up	6.18808	4.16867	0.00302969	0.154074	-1.39321
1428	17272913	N-sulfoglucosamine sulfohydrolase (sulfamidase)	Sgsh	ENSMUSG00000005043	0.260707	0.260707	1.19807	Up	8.23968	4.16705	0.00303651	0.154232	-1.39539
3547	17428054	glutathione peroxidase 7	Gpx7	ENSMUSG00000028597	0.239052	0.239052	1.18022	Up	7.20776	4.15828	0.00307362	0.155199	-1.4072
993	17239539	heme binding protein 2	Hebp2	ENSMUSG00000019853	0.221658	0.221658	1.16607	Up	6.17467	4.15541	0.00308588	0.155199	-1.41106
1902	17302266	RIKEN cDNA 4930452G13 gene	4930452G13Rik	NA	0.263163	0.263163	1.20011	Up	5.11503	4.1546	0.00308935	0.155199	-1.41216
4168	17471941	predicted gene 5154	Gm5154	NA	0.435964	0.435964	1.35281	Up	4.74962	4.14511	0.0031303	0.156686	-1.42495
4783	17514928	olfactory receptor 849	Olfr849	ENSMUSG00000052182	0.410802	0.410802	1.32942	Up	2.82415	4.13514	0.00317394	0.157224	-1.43841
4391	17487952	carcinoembryonic antigen-related cell adhesion molecule 1	Ceacam1	ENSMUSG00000074272	0.379414	0.379414	1.30081	Up	11.1212	4.11718	0.00325421	0.159225	-1.46269
3879	17453430	LIM-domain containing, protein kinase	Limk1	ENSMUSG00000029674	0.272818	0.272818	1.20817	Up	9.47431	4.10823	0.00329505	0.159936	-1.47481
3605	17432227	filamin binding LIM protein 1	Fblim1	ENSMUSG00000006219	0.273965	0.273965	1.20913	Up	8.31128	4.10632	0.00330383	0.159936	-1.4774
3896	17454428	MICAL-like 2	Micall2	ENSMUSG00000036718	0.209542	0.209542	1.15632	Up	6.66744	4.10567	0.00330685	0.159936	-1.47829
1914	17302976	RIKEN cDNA 4930555G01 gene	4930555G01Rik	ENSMUSG00000096197	0.248206	0.248206	1.18773	Up	6.63735	4.09758	0.00334438	0.159936	-1.48926
2912	17374833	nucleolar and spindle associated protein 1	Nusap1	ENSMUSG00000027306	0.237117	0.237117	1.17864	Up	6.47335	4.09557	0.00335375	0.159936	-1.49198
3257	17405017	RIKEN cDNA C430002E04 gene	C430002E04Rik	NA	0.255803	0.255803	1.194	Up	6.70873	4.09539	0.00335458	0.159936	-1.49222
795	17223848	crystallin, gamma A	Cryga	ENSMUSG00000044429	0.302338	0.302338	1.23314	Up	4.79847	4.09479	0.00335741	0.159936	-1.49304
3474	17421821	catenin beta interacting protein 1	Ctnnbip1	ENSMUSG00000028988	0.214967	0.214967	1.16068	Up	9.863	4.09231	0.00336905	0.16003	-1.49641
2614	17356662	basic leucine zipper transcription factor, ATF-like 2	Batf2	ENSMUSG00000039699	0.264402	0.264402	1.20114	Up	6.38577	4.08589	0.00339941	0.160064	-1.50513
1377	17269167	keratin associated protein 4-2	Krtap4-2	ENSMUSG00000044649	0.266486	0.266486	1.20287	Up	2.33239	4.0814	0.00342075	0.160064	-1.51122
5162	17543988	TAF9B RNA polymerase II, TATA box binding protein (TBP)-associated factor	Taf9b	ENSMUSG00000047242	0.262153	0.262153	1.19927	Up	9.41223	4.08128	0.00342133	0.160064	-1.51138
3096	17391376	budding uninhibited by benzimidazoles 1 homolog (S. cerevisiae)	Bub1	ENSMUSG00000027379	0.471734	0.471734	1.38678	Up	5.97453	4.08084	0.00342344	0.160064	-1.51198
1535	17281485	ribosomal protein S29	Rps29	ENSMUSG00000034892	0.316665	0.316665	1.24545	Up	5.4744	4.07959	0.00342942	0.160064	-1.51368
678	17215820	glypican 1	Gpc1	ENSMUSG00000034220	0.38517	0.38517	1.30601	Up	10.3777	4.07318	0.00346031	0.160508	-1.5224
878	17230918	centromere protein F	Cenpf	ENSMUSG00000026605	0.283844	0.283844	1.21743	Up	6.5741	4.07025	0.00347454	0.160508	-1.52639
1112	17249538	sosondowah ankyrin repeat domain family member A	Sowaha	ENSMUSG00000044352	0.263378	0.263378	1.20029	Up	5.23832	4.06876	0.00348178	0.160663	-1.52842
956	17236525	microRNA 1931	Mir1931	ENSMUSG00000089214	0.315655	0.315655	1.24458	Up	7.9716	4.06013	0.00352411	0.161714	-1.54018
4731	17511277	arsA arsenite transporter, ATP-binding, homolog 1 (bacterial)	Asna1	ENSMUSG00000052456	0.258295	0.258295	1.19606	Up	9.75041	4.05598	0.00354465	0.162123	-1.54583
1766	17295270	NSA2 ribosome biogenesis homolog (S. cerevisiae)	Nsa2	ENSMUSG00000060739	0.168458	0.168458	1.12386	Up	10.3176	4.05519	0.00354859	0.162123	-1.54691
1645	17286499	proteasome (prosome, macropain) assembly chaperone 4	Psmg4	ENSMUSG00000071451	0.310331	0.310331	1.23999	Up	6.67814	4.05362	0.00355638	0.162123	-1.54904
1734	17293165	solute carrier family 28 (sodium-coupled nucleoside transporter), member 3	Slc28a3	ENSMUSG00000021553	0.823224	0.823224	1.76936	Up	8.10168	4.052	0.00356446	0.162305	-1.55125
3211	17401308	putative homeodomain transcription factor 1	Phtf1	ENSMUSG00000058388	0.20945	0.20945	1.15625	Up	7.88473	4.03929	0.00362861	0.163604	-1.56861
1274	17261944	pituitary tumor-transforming gene 1	Pttg1	ENSMUSG00000020415	0.230523	0.230523	1.17326	Up	7.12553	4.03485	0.0036513	0.163675	-1.57467
2090	17316175	brain abundant, membrane attached signal protein 1	Basp1	ENSMUSG00000045763	0.167015	0.167015	1.12273	Up	10.6012	4.03199	0.00366601	0.163675	-1.57858
2194	17323589	kelch-like 22	Klhl22	ENSMUSG00000022750	0.191224	0.191224	1.14173	Up	9.7531	4.03129	0.0036696	0.163675	-1.57954
3735	17441755	deltex 1 homolog (Drosophila)	Dtx1	ENSMUSG00000029603	0.377606	0.377606	1.29918	Up	7.54746	4.02043	0.00372604	0.165159	-1.59439
2363	17336602	pre B cell leukemia homeobox 2	Pbx2	ENSMUSG00000034673	0.229809	0.229809	1.17268	Up	7.51908	3.99946	0.00383767	0.166319	-1.62313
1268	17261470	rhomboid family 1 (Drosophila)	Rhbdf1	ENSMUSG00000020282	0.237267	0.237267	1.17876	Up	9.66585	3.99301	0.00387275	0.166333	-1.63198
3207	17401023	immunoglobulin superfamily, member 3	Igsf3	ENSMUSG00000042035	0.248045	0.248045	1.1876	Up	7.86263	3.99266	0.00387466	0.166333	-1.63246
5160	17543850	microRNA 672	Mir672	ENSMUSG00000076286	0.269019	0.269019	1.20499	Up	3.43192	3.99201	0.00387823	0.166333	-1.63336
3594	17431298	RIKEN cDNA 1700021N21 gene	1700021N21Rik	ENSMUSG00000087343	0.41068	0.41068	1.32931	Up	6.16903	3.9877	0.00390185	0.167	-1.63927
5058	17536566	kinesin family member 4	Kif4	ENSMUSG00000034311	0.319819	0.319819	1.24817	Up	5.59033	3.98362	0.00392439	0.167791	-1.64488
3660	17436907	actin filament associated protein 1	Afap1	ENSMUSG00000029094	0.160136	0.160136	1.11739	Up	9.93054	3.98143	0.00393657	0.167965	-1.6479
3663	17437087	transmembrane protein 128	Tmem128	ENSMUSG00000067365	0.215202	0.215202	1.16087	Up	8.83392	3.96896	0.00400654	0.169377	-1.66505
1677	17289181	arylsulfatase B	Arsb	ENSMUSG00000042082	0.269732	0.269732	1.20558	Up	8.81052	3.96818	0.00401094	0.169389	-1.66612
3206	17401007	tripartite motif-containing 45	Trim45	ENSMUSG00000033233	0.189565	0.189565	1.14042	Up	7.05826	3.96069	0.00405369	0.170531	-1.67644
4980	17531834	F-box and leucine-rich repeat protein 2	Fbxl2	ENSMUSG00000032507	0.280888	0.280888	1.21494	Up	7.16188	3.96053	0.0040546	0.170531	-1.67666
3571	17429896	cell division cycle associated 8	Cdca8	ENSMUSG00000028873	0.366917	0.366917	1.28959	Up	6.45948	3.95833	0.00406725	0.170531	-1.67969
1642	17286403	serine (or cysteine) peptidase inhibitor, clade B, member 9e	Serpinb9e	ENSMUSG00000062342	0.271773	0.271773	1.20729	Up	12.0461	3.95257	0.00410056	0.170919	-1.68764
1808	17296918	predicted gene 3317	Gm3317	ENSMUSG00000095295, ENSMUSG00000090547	0.469948	0.469948	1.38506	Up	6.28426	3.94929	0.00411965	0.170929	-1.69216
1290	17262798	PDZ and LIM domain 4	Pdlim4	ENSMUSG00000020388	0.278981	0.278981	1.21334	Up	8.29158	3.94928	0.00411966	0.170929	-1.69216
1356	17267685	phosphatidylcholine transfer protein	Pctp	ENSMUSG00000020553	0.273524	0.273524	1.20876	Up	8.45378	3.94422	0.00414934	0.171555	-1.69915
4523	17497334	antigen identified by monoclonal antibody Ki 67	Mki67	ENSMUSG00000031004	0.407861	0.407861	1.32672	Up	8.88803	3.94309	0.00415599	0.1716	-1.70071
1930	17303147	predicted gene 3591	Gm3591	NA	0.505279	0.505279	1.4194	Up	8.35478	3.94096	0.00416854	0.171661	-1.70365
2374	17337276	protein phosphatase 1, regulatory subunit 18	Ppp1r18	ENSMUSG00000034595	0.219842	0.219842	1.16461	Up	8.93246	3.93661	0.00419437	0.172536	-1.70967
3749	17443766	adaptor-related protein complex AP-4, mu 1	Ap4m1	ENSMUSG00000019518	0.198523	0.198523	1.14752	Up	9.27439	3.93467	0.0042059	0.172536	-1.71234
864	17229382	predicted gene, 16701	Gm16701	ENSMUSG00000097823	0.266999	0.266999	1.2033	Up	7.67747	3.93143	0.0042253	0.172965	-1.71682
4948	17528255	ankyrin repeat and death domain containing 1A	Ankdd1a	ENSMUSG00000066510	0.3596	0.3596	1.28307	Up	6.70595	3.92947	0.00423708	0.172972	-1.71954
1370	17268909	topoisomerase (DNA) II alpha	Top2a	ENSMUSG00000020914	0.441615	0.441615	1.35812	Up	6.95105	3.92945	0.00423719	0.172972	-1.71956
2613	17356622	cell division cycle associated 5	Cdca5	ENSMUSG00000024791	0.321609	0.321609	1.24972	Up	6.44769	3.92873	0.00424154	0.172972	-1.72056
3144	17395366	predicted gene 14407	Gm14407	ENSMUSG00000057036, ENSMUSG00000046364	0.202334	0.202334	1.15056	Up	8.98603	3.92307	0.00427575	0.173997	-1.72838
5220	17547608	actin, gamma, cytoplasmic 1	Actg1	ENSMUSG00000062825	0.332628	0.332628	1.25931	Up	8.11564	3.9223	0.00428044	0.173998	-1.72945
4530	17497813	interferon regulatory factor 7	Irf7	ENSMUSG00000025498	0.216597	0.216597	1.16199	Up	9.55459	3.91649	0.00431592	0.174373	-1.73749
4927	17526917	RIKEN cDNA 2310030G06 gene	2310030G06Rik	ENSMUSG00000032062	0.230769	0.230769	1.17346	Up	9.7157	3.91569	0.0043208	0.174373	-1.7386
3661	17436944	protein phosphatase 2 (formerly 2A), regulatory subunit B (PR 52), gamma isoform	Ppp2r2c	ENSMUSG00000029120	0.410241	0.410241	1.32891	Up	8.92966	3.91359	0.00433373	0.174587	-1.74151
3888	17454114	insulin receptor substrate 3	Irs3	ENSMUSG00000047182	0.263638	0.263638	1.2005	Up	9.84601	3.91274	0.00433901	0.174587	-1.74269
5042	17535808	guanosine diphosphate (GDP) dissociation inhibitor 1	Gdi1	ENSMUSG00000015291	0.198801	0.198801	1.14774	Up	10.4504	3.90969	0.00435782	0.174587	-1.74691
3222	17402305	breast cancer anti-estrogen resistance 3	Bcar3	ENSMUSG00000028121	0.192408	0.192408	1.14267	Up	10.7855	3.90898	0.00436224	0.174595	-1.74789
3311	17408211	phosphodiesterase 4D interacting protein (myomegalin)	Pde4dip	ENSMUSG00000038170	0.225708	0.225708	1.16935	Up	9.41862	3.9049	0.00438766	0.175194	-1.75356
3667	17437459	solute carrier family 34 (sodium phosphate), member 2	Slc34a2	ENSMUSG00000029188	0.302713	0.302713	1.23346	Up	9.44931	3.90454	0.00438991	0.175194	-1.75405
970	17237589	interferon gamma	Ifng	ENSMUSG00000055170	0.315747	0.315747	1.24466	Up	5.84467	3.90264	0.0044018	0.175277	-1.75669
3682	17438602	YTH domain containing 1	Ythdc1	ENSMUSG00000035851	0.171348	0.171348	1.12611	Up	9.96028	3.90109	0.00441152	0.175277	-1.75884
4182	17472678	branched chain aminotransferase 1, cytosolic	Bcat1	ENSMUSG00000030268	0.266899	0.266899	1.20322	Up	8.62213	3.90082	0.00441318	0.175277	-1.75921
4926	17526776	neural cell adhesion molecule 1	Ncam1	ENSMUSG00000039542	0.822022	0.822022	1.76788	Up	9.8561	3.89769	0.00443292	0.175387	-1.76355
1441	17273910	HCLS1 binding protein 3	Hs1bp3	ENSMUSG00000020605	0.214195	0.214195	1.16006	Up	8.94156	3.89143	0.00447261	0.176282	-1.77224
2252	17327331	chromatin assembly factor 1, subunit B (p60)	Chaf1b	ENSMUSG00000022945	0.34822	0.34822	1.27299	Up	7.31016	3.89031	0.00447977	0.176354	-1.7738
1412	17271203	RIKEN cDNA E030025P04 gene	E030025P04Rik	ENSMUSG00000078605	0.275742	0.275742	1.21062	Up	5.27275	3.8826	0.00452928	0.177012	-1.78451
4161	17471541	C-type lectin domain family 7, member a	Clec7a	ENSMUSG00000079293	0.349508	0.349508	1.27413	Up	7.27285	3.87355	0.00458815	0.177904	-1.79709
2965	17378958	family with sequence similarity 83, member D	Fam83d	ENSMUSG00000027654	0.270644	0.270644	1.20635	Up	9.70021	3.87135	0.00460255	0.17801	-1.80014
1230	17258947	chromobox 2	Cbx2	ENSMUSG00000025577	0.436595	0.436595	1.35341	Up	8.54749	3.86893	0.00461849	0.178459	-1.80351
2352	17335383	mitogen-activated protein kinase 13	Mapk13	ENSMUSG00000004864	0.320963	0.320963	1.24916	Up	9.32491	3.86794	0.00462506	0.178546	-1.8049
3088	17390131	phospholipase A2, group IVF	Pla2g4f	ENSMUSG00000046971	0.482768	0.482768	1.39742	Up	7.41695	3.86206	0.00466404	0.17905	-1.81308
1606	17285386	proteasome (prosome, macropain) subunit, alpha type 2	Psma2	ENSMUSG00000015671	0.237824	0.237824	1.17921	Up	8.69321	3.8608	0.00467245	0.179087	-1.81483
1244	17260089	Ewing sarcoma breakpoint region 1	Ewsr1	ENSMUSG00000009079	0.186163	0.186163	1.13773	Up	8.80778	3.86062	0.00467371	0.179087	-1.81509
4954	17528750	testis expressed gene 9	Tex9	ENSMUSG00000090626	0.223732	0.223732	1.16775	Up	6.12778	3.85824	0.0046896	0.179529	-1.8184
4760	17513491	coactosin-like 1 (Dictyostelium)	Cotl1	ENSMUSG00000031827	0.232606	0.232606	1.17496	Up	8.73453	3.8559	0.00470529	0.179963	-1.82166
3760	17444730	WAS protein family, member 3	Wasf3	ENSMUSG00000029636	0.244576	0.244576	1.18474	Up	6.52465	3.85402	0.004718	0.180086	-1.82429
661	17214053	X-ray repair complementing defective repair in Chinese hamster cells 5	Xrcc5	ENSMUSG00000026187	0.206776	0.206776	1.15411	Up	7.71209	3.8524	0.00472896	0.180202	-1.82655
4308	17481863	microtubule associated monooxygenase, calponin and LIM domain containing 2	Mical2	ENSMUSG00000038244	0.208269	0.208269	1.1553	Up	9.55499	3.85126	0.00473664	0.180328	-1.82813
3240	17403866	prostaglandin E receptor 3 (subtype EP3)	Ptger3	ENSMUSG00000040016	0.351228	0.351228	1.27565	Up	8.03426	3.84324	0.00479136	0.180666	-1.83932
1998	17307774	establishment of cohesion 1 homolog 2 (S. cerevisiae)	Esco2	ENSMUSG00000022034	0.573274	0.573274	1.4879	Up	5.95291	3.84228	0.00479796	0.180666	-1.84067
4649	17505927	ATM interactor	Atmin	ENSMUSG00000047388	0.178295	0.178295	1.13155	Up	10.4021	3.82904	0.00488986	0.183027	-1.85916
1509	17279701	cell division cycle associated 7 like	Cdca7l	ENSMUSG00000021175	0.453026	0.453026	1.36891	Up	6.66408	3.8288	0.00489154	0.183027	-1.85949
2451	17342761	ribosomal protein S10	Rps10	ENSMUSG00000052146	0.199796	0.199796	1.14854	Up	7.97907	3.82878	0.00489165	0.183027	-1.85952
3271	17406285	RIKEN cDNA D930015E06 gene	D930015E06Rik	ENSMUSG00000033767	0.24358	0.24358	1.18393	Up	8.07767	3.82671	0.00490618	0.183239	-1.86241
2674	17359098	centrosomal protein 55	Cep55	ENSMUSG00000024989	0.254825	0.254825	1.19319	Up	5.58966	3.82407	0.00492483	0.183604	-1.86611
3981	17459735	leucine rich repeat transmembrane neuronal 1	Lrrtm1	ENSMUSG00000060780	0.284591	0.284591	1.21806	Up	6.01298	3.81134	0.00501563	0.184858	-1.88391
3111	17392644	zinc finger protein 937	Zfp937	ENSMUSG00000060336	0.282863	0.282863	1.21661	Up	5.01777	3.80873	0.00503448	0.184858	-1.88757
3754	17444267	fascin homolog 1, actin bundling protein (Strongylocentrotus purpuratus)	Fscn1	ENSMUSG00000029581	0.274175	0.274175	1.2093	Up	10.4916	3.80781	0.00504114	0.184939	-1.88886
4016	17460809	ZXD family zinc finger C	Zxdc	ENSMUSG00000034430	0.172459	0.172459	1.12698	Up	10.1835	3.80292	0.00507666	0.185419	-1.89571
4426	17490839	BCL2-associated X protein	Bax	ENSMUSG00000003873	0.224819	0.224819	1.16863	Up	8.50077	3.80173	0.0050854	0.185477	-1.89738
2254	17327557	myxovirus (influenza virus) resistance 2	Mx2	ENSMUSG00000023341	0.216266	0.216266	1.16172	Up	6.29214	3.79398	0.00514236	0.186348	-1.90824
1404	17270369	kinesin family member 18B	Kif18b	ENSMUSG00000051378	0.223278	0.223278	1.16738	Up	7.06378	3.78817	0.00518555	0.186348	-1.9164
1060	17245624	ubiquitin specific peptidase 15	Usp15	ENSMUSG00000020124	0.194846	0.194846	1.1446	Up	10.0263	3.78817	0.00518555	0.186348	-1.9164
3954	17458355	GTPase, IMAP family member 9	Gimap9	ENSMUSG00000051124	0.366056	0.366056	1.28882	Up	4.87834	3.78371	0.00521897	0.186348	-1.92266
2123	17318249	family with sequence similarity 83, member H	Fam83h	ENSMUSG00000046761	0.177209	0.177209	1.13069	Up	10.3372	3.78184	0.00523306	0.186348	-1.92529
3136	17394679	prostaglandin I2 (prostacyclin) synthase	Ptgis	ENSMUSG00000017969	0.352175	0.352175	1.27648	Up	7.31352	3.77818	0.00526074	0.187021	-1.93043
2960	17378637	predicted gene 14168	Gm14168	NA	0.18791	0.18791	1.13911	Up	6.35168	3.77468	0.00528728	0.187272	-1.93534
3338	17411141	ribosomal protein SA	Rpsa	ENSMUSG00000032518	0.163622	0.163622	1.1201	Up	10.319	3.77267	0.00530265	0.187383	-1.93817
3556	17428803	kinesin family member 2C	Kif2c	ENSMUSG00000028678	0.285331	0.285331	1.21869	Up	6.53591	3.7702	0.00532161	0.187829	-1.94165
673	17215395	diacylglycerol kinase, delta	Dgkd	ENSMUSG00000070738	0.160668	0.160668	1.1178	Up	9.79537	3.76349	0.00537334	0.189234	-1.95108
2765	17366338	component of Sp100-rs-like	LOC100039029	NA	0.235628	0.235628	1.17742	Up	8.99006	3.75859	0.00541145	0.189447	-1.95797
4669	17507288	Shc SH2-domain binding protein 1	Shcbp1	ENSMUSG00000022322	0.369543	0.369543	1.29194	Up	4.79399	3.75218	0.0054618	0.190003	-1.967
4229	17476528	suprabasin	Sbsn	ENSMUSG00000046056	0.205276	0.205276	1.15291	Up	11.2368	3.74484	0.00552006	0.190655	-1.97735
679	17215832	microRNA 149	Mir149	NA	0.25773	0.25773	1.1956	Up	6.38137	3.74463	0.00552171	0.190655	-1.97764
886	17231163	SERTA domain containing 4	Sertad4	ENSMUSG00000016262	0.205601	0.205601	1.15317	Up	6.59136	3.7443	0.00552437	0.190655	-1.97811
1789	17296647	RIKEN cDNA 1700110I01 gene	1700110I01Rik	ENSMUSG00000079407	0.248101	0.248101	1.18764	Up	8.44725	3.74194	0.00554328	0.190754	-1.98144
1381	17269404	keratin 16	Krt16	ENSMUSG00000053797	0.388449	0.388449	1.30899	Up	4.79486	3.73875	0.00556885	0.190882	-1.98593
3993	17460333	Alstrom syndrome 1, pseudogene 2	Alms1-ps2	ENSMUSG00000090098	0.680534	0.680534	1.60273	Up	3.85187	3.73222	0.00562173	0.191933	-1.99515
4767	17513976	nuclear encoded rRNA 5S 136	n-R5s136	ENSMUSG00000096037	0.631413	0.631413	1.54908	Up	10.028	3.72985	0.0056411	0.19209	-1.9985
3046	17386621	ATP synthase, H+ transporting, mitochondrial F0 complex, subunit C3 (subunit 9)	Atp5g3	ENSMUSG00000018770	0.178633	0.178633	1.13181	Up	8.76077	3.72861	0.00565124	0.19209	-2.00025
4094	17466982	secernin 1	Scrn1	ENSMUSG00000019124	0.219439	0.219439	1.16428	Up	7.52762	3.72423	0.00568718	0.192408	-2.00644
3612	17432770	predicted gene 13157	Gm13157	ENSMUSG00000078495	0.280866	0.280866	1.21492	Up	6.06647	3.72042	0.00571863	0.193013	-2.01181
2228	17325651	immunoglobulin superfamily, member 11	Igsf11	ENSMUSG00000022790	0.207442	0.207442	1.15464	Up	8.19993	3.71663	0.00575016	0.193013	-2.01718
4607	17502583	minichromosome maintenance deficient 5, cell division cycle 46 (S. cerevisiae)	Mcm5	ENSMUSG00000005410	0.341051	0.341051	1.26668	Up	7.95728	3.71651	0.00575112	0.193013	-2.01734
4753	17512907	splicing factor 3b, subunit 3	Sf3b3	ENSMUSG00000033732	0.17881	0.17881	1.13195	Up	10.2395	3.71374	0.00577431	0.193154	-2.02126
866	17229451	regulator of G-protein signaling 5	Rgs5	ENSMUSG00000026678	0.379451	0.379451	1.30085	Up	7.21596	3.70973	0.00580797	0.19344	-2.02693
4086	17466279	predicted gene 2663	Gm2663	ENSMUSG00000096525	0.496896	0.496896	1.41117	Up	4.2449	3.70901	0.00581404	0.19344	-2.02795
1654	17286905	CD83 antigen	Cd83	ENSMUSG00000015396	0.260033	0.260033	1.19751	Up	8.52012	3.70827	0.00582028	0.19344	-2.029
4146	17470119	ret proto-oncogene	Ret	ENSMUSG00000030110	0.347959	0.347959	1.27276	Up	6.78046	3.70604	0.00583915	0.193585	-2.03215
2860	17370455	NIMA (never in mitosis gene a)-related expressed kinase 6	Nek6	ENSMUSG00000026749	0.269013	0.269013	1.20498	Up	10.1084	3.70516	0.00584663	0.193585	-2.0334
1942	17303360	predicted gene 10338	Gm10338	ENSMUSG00000094706	0.432526	0.432526	1.34959	Up	7.58597	3.70389	0.00585741	0.193585	-2.0352
2043	17312127	protein tyrosine phosphatase 4a3	Ptp4a3	ENSMUSG00000059895	0.184669	0.184669	1.13656	Up	9.43545	3.69566	0.00592778	0.194457	-2.04685
2550	17351001	calcium/calmodulin-dependent protein kinase II alpha	Camk2a	ENSMUSG00000024617	0.196157	0.196157	1.14564	Up	6.49267	3.68928	0.00598303	0.195703	-2.0559
3370	17413528	maternal embryonic leucine zipper kinase	Melk	ENSMUSG00000035683	0.311891	0.311891	1.24133	Up	6.26033	3.68144	0.00605158	0.19701	-2.06701
1838	17298656	Rho GTPase activating protein 22	Arhgap22	ENSMUSG00000063506	0.181137	0.181137	1.13378	Up	7.7665	3.67782	0.00608352	0.197461	-2.07214
3003	17382335	arrestin domain containing 1	Arrdc1	ENSMUSG00000026972	0.17732	0.17732	1.13078	Up	7.66554	3.67653	0.00609494	0.197461	-2.07397
2963	17378905	Rho GTPase activating protein 40	Arhgap40	ENSMUSG00000074625	0.341422	0.341422	1.267	Up	5.99554	3.67127	0.00614185	0.197461	-2.08145
1473	17276893	serine/arginine-rich splicing factor 5	Srsf5	ENSMUSG00000021134	0.168155	0.168155	1.12362	Up	9.49077	3.66677	0.00618221	0.198372	-2.08784
2064	17314120	myo-inositol oxygenase	Miox	ENSMUSG00000022613	0.228573	0.228573	1.17168	Up	6.10941	3.66505	0.00619769	0.198373	-2.09028
4280	17480525	microtubule-associated protein 6	Map6	ENSMUSG00000055407	0.175886	0.175886	1.12966	Up	5.18115	3.66352	0.0062115	0.198387	-2.09245
2579	17354101	dihydropyrimidinase-like 3	Dpysl3	ENSMUSG00000024501	0.452695	0.452695	1.36859	Up	8.26708	3.65834	0.00625859	0.1992	-2.09981
5261	17548348	actin, gamma, cytoplasmic 1	Actg1	ENSMUSG00000062825	0.243412	0.243412	1.18379	Up	8.84311	3.65049	0.00633066	0.200573	-2.11098
3862	17452201	a disintegrin and metallopeptidase domain 1b	Adam1b	ENSMUSG00000062438	0.190889	0.190889	1.14147	Up	4.78403	3.64951	0.00633971	0.200701	-2.11238
2971	17379460	WAP four-disulfide core domain 2	Wfdc2	ENSMUSG00000017723	0.492237	0.492237	1.40662	Up	7.61674	3.64648	0.00636777	0.200704	-2.11668
4364	17485586	ribosomal protein S9	Rps9	ENSMUSG00000006333	0.221303	0.221303	1.16579	Up	6.03729	3.64647	0.00636785	0.200704	-2.11669
5257	17548311	predicted gene 3579	Gm3579	NA	0.350405	0.350405	1.27492	Up	6.18587	3.64189	0.00641056	0.200944	-2.12322
5258	17548313	predicted gene 3579	Gm3579	NA	0.350405	0.350405	1.27492	Up	6.18587	3.64189	0.00641056	0.200944	-2.12322
5276	17548642	predicted gene 3579	Gm3579	NA	0.350405	0.350405	1.27492	Up	6.18587	3.64189	0.00641056	0.200944	-2.12322
5277	17548644	predicted gene 3579	Gm3579	NA	0.350405	0.350405	1.27492	Up	6.18587	3.64189	0.00641056	0.200944	-2.12322
5143	17542588	filamin, alpha	Flna	ENSMUSG00000031328	0.334643	0.334643	1.26107	Up	10.5445	3.63889	0.00643875	0.201349	-2.12749
3886	17453917	solute carrier family 12 (potassium/chloride transporters), member 9	Slc12a9	ENSMUSG00000037344	0.218298	0.218298	1.16336	Up	8.08127	3.63485	0.00647685	0.202102	-2.13325
4815	17516699	myelin protein zero-like 2	Mpzl2	ENSMUSG00000032092	0.568615	0.568615	1.4831	Up	8.62933	3.62996	0.00652327	0.202163	-2.14022
2775	17366724	microRNA 669b	Mir669b	NA	0.451594	0.451594	1.36755	Up	2.73411	3.6237	0.00658322	0.202747	-2.14914
4125	17468551	annexin A4	Anxa4	ENSMUSG00000029994	0.232842	0.232842	1.17515	Up	11.0717	3.61662	0.00665179	0.203183	-2.15925
4977	17531705	chemokine (C-C motif) receptor-like 2	Ccrl2	ENSMUSG00000043953	0.345921	0.345921	1.27096	Up	8.43539	3.61587	0.00665909	0.203183	-2.16032
1036	17243429	zinc finger protein pseudogene	BC025920	ENSMUSG00000074862	0.259207	0.259207	1.19682	Up	5.36726	3.61533	0.00666437	0.203183	-2.16109
2143	17319982	RIKEN cDNA 1810041L15 gene	1810041L15Rik	ENSMUSG00000062760	0.488849	0.488849	1.40332	Up	6.98839	3.61407	0.00667666	0.203183	-2.16289
1415	17271622	CDC42 effector protein (Rho GTPase binding) 4	Cdc42ep4	ENSMUSG00000041598	0.226413	0.226413	1.16992	Up	7.99543	3.61399	0.00667749	0.203183	-2.16301
922	17233794	DEAD (Asp-Glu-Ala-Asp) box polypeptide 21	Ddx21	ENSMUSG00000020075	0.182731	0.182731	1.13503	Up	7.10699	3.61388	0.00667856	0.203183	-2.16316
2000	17307894	predicted gene 4583	Gm4583	NA	0.193961	0.193961	1.1439	Up	6.58624	3.61217	0.00669524	0.203391	-2.1656
2133	17318971	testis expressed 33	Tex33	ENSMUSG00000062154	0.244145	0.244145	1.18439	Up	5.46498	3.60734	0.00674275	0.203935	-2.1725
4470	17494240	hemoglobin Z, beta-like embryonic chain	Hbb-bh1	ENSMUSG00000052217	0.233479	0.233479	1.17567	Up	5.98435	3.60421	0.00677376	0.204067	-2.17697
5282	17548721	RIKEN cDNA 4933407I18 gene	4933407I18Rik	NA	0.290431	0.290431	1.22301	Up	5.97827	3.59506	0.00686525	0.204998	-2.19006
2704	17360842	ribosomal protein S12	Rps12	ENSMUSG00000061983, ENSMUSG00000067038	0.209276	0.209276	1.15611	Up	9.48096	3.58823	0.00693432	0.205533	-2.19982
5130	17541612	RAP2C, member of RAS oncogene family	Rap2c	ENSMUSG00000050029	0.233688	0.233688	1.17584	Up	9.57004	3.5877	0.00693975	0.205533	-2.20059
4164	17471757	killer cell lectin-like receptor subfamily A, member 9	Klra9	ENSMUSG00000033024	1.01631	1.01631	2.02273	Up	2.85248	3.58047	0.00701375	0.206913	-2.21093
2457	17343079	coiled-coil domain containing 167	Ccdc167	ENSMUSG00000024018	0.22534	0.22534	1.16905	Up	8.37427	3.5793	0.00702583	0.206913	-2.21261
3799	17447835	prominin 1	Prom1	ENSMUSG00000029086	0.255363	0.255363	1.19364	Up	9.60735	3.5766	0.0070537	0.206913	-2.21647
928	17234264	guanine nucleotide binding protein, alpha z subunit	Gnaz	ENSMUSG00000040009	0.27162	0.27162	1.20716	Up	6.39806	3.57573	0.00706276	0.206952	-2.21773
3728	17441490	F-box protein 21	Fbxo21	ENSMUSG00000032898	0.151458	0.151458	1.11069	Up	10.7555	3.57355	0.00708538	0.207264	-2.22084
3539	17427635	RIKEN cDNA C130073F10 gene	C130073F10Rik	ENSMUSG00000046133	0.230092	0.230092	1.17291	Up	5.63015	3.56984	0.00712416	0.207428	-2.22617
2845	17368685	ral guanine nucleotide dissociation stimulator	Ralgds	ENSMUSG00000026821	0.165003	0.165003	1.12117	Up	10.0035	3.5683	0.00714027	0.207605	-2.22837
3082	17389775	RIKEN cDNA A430105I19 gene	A430105I19Rik	ENSMUSG00000045838	0.315065	0.315065	1.24407	Up	7.78478	3.56656	0.00715859	0.207721	-2.23087
4000	17460572	coatomer protein complex, subunit gamma 1	Copg1	ENSMUSG00000030058	0.173868	0.173868	1.12808	Up	10.3941	3.56649	0.00715932	0.207721	-2.23097
1723	17292117	glucose-fructose oxidoreductase domain containing 1	Gfod1	ENSMUSG00000051335	0.246141	0.246141	1.18603	Up	7.72952	3.56152	0.00721175	0.208802	-2.23809
2484	17345186	heat shock protein 90 alpha (cytosolic), class B member 1	Hsp90ab1	ENSMUSG00000023944	0.191529	0.191529	1.14197	Up	10.8278	3.54389	0.00740133	0.210759	-2.2634
1291	17262823	interleukin 3	Il3	ENSMUSG00000018914	0.214849	0.214849	1.16058	Up	4.35198	3.54082	0.0074349	0.211559	-2.26781
672	17215372	small Cajal body-specific RNA 6	Scarna6	NA	0.238447	0.238447	1.17972	Up	9.35213	3.53544	0.00749416	0.212514	-2.27556
798	17224251	chemokine (C-X-C motif) receptor 1	Cxcr1	ENSMUSG00000048480	0.286712	0.286712	1.21986	Up	6.31822	3.53418	0.00750806	0.212746	-2.27736
1089	17248104	reticulon 4	Rtn4	ENSMUSG00000020458	0.23219	0.23219	1.17462	Up	7.93693	3.52841	0.00757216	0.213962	-2.28566
4668	17507262	translocase of inner mitochondrial membrane 44	Timm44	ENSMUSG00000002949	0.16486	0.16486	1.12106	Up	8.38851	3.52804	0.00757627	0.213962	-2.28619
4271	17479575	protein regulator of cytokinesis 1	Prc1	ENSMUSG00000038943	0.332814	0.332814	1.25947	Up	6.99425	3.5219	0.00764532	0.214708	-2.29503
2033	17310808	death-associated protein	Dap	ENSMUSG00000039168	0.190616	0.190616	1.14125	Up	11.5	3.51896	0.00767858	0.215235	-2.29927
5134	17541736	placental specific protein 1	Plac1	ENSMUSG00000061082	0.220892	0.220892	1.16545	Up	7.71861	3.51254	0.00775166	0.216403	-2.30851
2983	17380153	transcription factor AP-2, gamma	Tfap2c	ENSMUSG00000028640	0.265556	0.265556	1.2021	Up	9.67646	3.50823	0.00780124	0.217347	-2.31473
2831	17367698	pleckstrin and Sec7 domain containing 4	Psd4	ENSMUSG00000026979	0.230328	0.230328	1.1731	Up	9.7007	3.50511	0.00783724	0.217747	-2.31922
3848	17451186	myocardial infarction associated transcript (non-protein coding)	Miat	ENSMUSG00000097767	0.330934	0.330934	1.25783	Up	5.18129	3.49938	0.00790393	0.219027	-2.32748
2342	17334697	lipase maturation factor 1	Lmf1	ENSMUSG00000002279	0.165874	0.165874	1.12185	Up	9.15756	3.49734	0.00792777	0.21954	-2.33042
2054	17313075	TGF-beta activated kinase 1/MAP3K7 binding protein 1	Tab1	ENSMUSG00000022414	0.210728	0.210728	1.15727	Up	8.55516	3.49374	0.0079701	0.219829	-2.33561
1365	17268416	Sp2 transcription factor	Sp2	ENSMUSG00000018678	0.171859	0.171859	1.12651	Up	8.39226	3.48718	0.00804795	0.220945	-2.34509
2316	17332395	bromodomain and WD repeat domain containing 1	Brwd1	ENSMUSG00000022914	0.174975	0.174975	1.12895	Up	8.89262	3.48612	0.0080605	0.220997	-2.34661
4315	17482179	RIKEN cDNA 9030624J02 gene	9030624J02Rik	ENSMUSG00000030982	0.168173	0.168173	1.12363	Up	9.53749	3.48478	0.00807659	0.220997	-2.34856
4718	17510280	nuclear receptor subfamily 2, group F, member 6	Nr2f6	ENSMUSG00000002393	0.212727	0.212727	1.15888	Up	8.49435	3.48047	0.00812826	0.221328	-2.35478
3155	17396162	carbonic anhydrase 2	Car2	ENSMUSG00000027562	0.276178	0.276178	1.21098	Up	12.094	3.47759	0.008163	0.222034	-2.35894
4545	17498906	myosin XVI	Myo16	ENSMUSG00000039057	0.243062	0.243062	1.1835	Up	5.56615	3.47293	0.00821954	0.222804	-2.36567
1685	17289794	polo-like kinase 2	Plk2	ENSMUSG00000021701	0.280776	0.280776	1.21485	Up	8.66794	3.47261	0.00822345	0.222804	-2.36613
2938	17377448	zinc finger protein 937	Zfp937	ENSMUSG00000060336	0.300182	0.300182	1.2313	Up	6.76573	3.46909	0.00826647	0.223478	-2.37122
4887	17523494	kinesin family member 15	Kif15	ENSMUSG00000036768	0.314056	0.314056	1.2432	Up	5.70152	3.46581	0.00830675	0.22378	-2.37596
4251	17478352	HIV-1 tat interactive protein 2, homolog (human)	Htatip2	ENSMUSG00000039745	0.202845	0.202845	1.15097	Up	8.11825	3.46067	0.00837036	0.224723	-2.3834
3125	17393841	RIKEN cDNA 9430008C03 gene	9430008C03Rik	NA	0.306901	0.306901	1.23705	Up	8.0416	3.45363	0.00845832	0.225886	-2.39359
1944	17303386	deoxyribonuclease 1-like 3	Dnase1l3	ENSMUSG00000025279	0.336388	0.336388	1.26259	Up	9.20515	3.44589	0.00855613	0.227541	-2.40481
3925	17456545	leptin	Lep	ENSMUSG00000059201	0.329712	0.329712	1.25676	Up	5.69887	3.44516	0.00856542	0.227541	-2.40586
677	17215811	olfactory receptor 1412	Olfr1412	ENSMUSG00000046300	0.318072	0.318072	1.24666	Up	5.07091	3.44188	0.00860722	0.227541	-2.41061
1447	17274496	TATA box binding protein (Tbp)-associated factor, RNA polymerase I, B	Taf1b	ENSMUSG00000059669	0.217921	0.217921	1.16306	Up	9.35286	3.44151	0.00861203	0.227541	-2.41116
1770	17295817	microtubule associated serine/threonine kinase family member 4	Mast4	ENSMUSG00000034751	0.261768	0.261768	1.19895	Up	8.60995	3.44079	0.00862121	0.227541	-2.41219
1217	17257473	potassium voltage-gated channel, subfamily H (eag-related), member 6	Kcnh6	ENSMUSG00000001901	0.353696	0.353696	1.27783	Up	6.89263	3.43877	0.00864708	0.227541	-2.41512
4293	17481274	tripartite motif-containing 34A	Trim34a	ENSMUSG00000056144	0.645052	0.645052	1.5638	Up	6.28778	3.43869	0.00864818	0.227541	-2.41524
2227	17325438	hematopoietic cell specific Lyn substrate 1	Hcls1	ENSMUSG00000022831	0.264142	0.264142	1.20092	Up	7.76482	3.43684	0.00867204	0.227541	-2.41793
4532	17498188	achaete-scute complex homolog 2 (Drosophila)	Ascl2	ENSMUSG00000009248	0.584766	0.584766	1.4998	Up	8.03845	3.43398	0.00870892	0.227605	-2.42207
4421	17490417	prostate tumor over expressed gene 1	Ptov1	ENSMUSG00000038502	0.154302	0.154302	1.11288	Up	10.4111	3.43005	0.00876003	0.228219	-2.42777
2306	17331873	keratin associated protein 19-4	Krtap19-4	ENSMUSG00000043982	0.240908	0.240908	1.18174	Up	7.86715	3.42632	0.00880876	0.228372	-2.43318
792	17223710	G protein-coupled receptor 1	Gpr1	ENSMUSG00000046856	0.377	0.377	1.29864	Up	9.10879	3.42621	0.00881017	0.228372	-2.43334
4808	17516194	von Willebrand factor A domain containing 5A	Vwa5a	ENSMUSG00000023186	0.188234	0.188234	1.13937	Up	9.09309	3.42529	0.00882227	0.228401	-2.43467
933	17234519	minichromosome maintenance deficient 3 (S. cerevisiae) associated protein	Mcm3ap	ENSMUSG00000001150	0.178275	0.178275	1.13153	Up	7.92709	3.42089	0.00888029	0.228882	-2.44107
4842	17519533	LysM, putative peptidoglycan-binding, domain containing 2	Lysmd2	ENSMUSG00000032184	0.263053	0.263053	1.20002	Up	8.53207	3.41693	0.00893278	0.229703	-2.44681
2080	17315346	predicted gene 9918	Gm9918	ENSMUSG00000097050	0.244639	0.244639	1.1848	Up	4.9649	3.41603	0.00894477	0.229703	-2.44812
2830	17367666	interleukin 1 family, member 5 (delta)	Il1f5	ENSMUSG00000026983	0.230279	0.230279	1.17306	Up	5.68529	3.41244	0.00899267	0.229913	-2.45333
1507	17279324	inverted formin, FH2 and WH2 domain containing	Inf2	ENSMUSG00000037679	0.214916	0.214916	1.16064	Up	9.61119	3.41209	0.00899745	0.229913	-2.45385
5102	17539210	SH3-domain kinase binding protein 1	Sh3kbp1	ENSMUSG00000040990	0.41754	0.41754	1.33565	Up	10.141	3.40925	0.00903554	0.230459	-2.45796
1130	17250710	transient receptor potential cation channel, subfamily V, member 2	Trpv2	ENSMUSG00000018507	0.402845	0.402845	1.32211	Up	9.75833	3.40681	0.0090685	0.231157	-2.46151
1999	17307860	PTK2 protein tyrosine kinase 2 beta	Ptk2b	ENSMUSG00000059456	0.268498	0.268498	1.20455	Up	8.52794	3.40509	0.0090917	0.231325	-2.464
3884	17453832	tripartite motif-containing 56	Trim56	ENSMUSG00000043279	0.16473	0.16473	1.12096	Up	7.70023	3.40487	0.00909476	0.231325	-2.46433
2601	17355794	zinc finger protein 407	Zfp407	ENSMUSG00000048410	0.187591	0.187591	1.13886	Up	7.47141	3.4022	0.00913108	0.231524	-2.46822
777	17222642	four and a half LIM domains 2	Fhl2	ENSMUSG00000008136	0.214455	0.214455	1.16027	Up	10.1299	3.39595	0.00921651	0.232493	-2.4773
4509	17496063	general transcription factor III C 1	Gtf3c1	ENSMUSG00000032777	0.153087	0.153087	1.11195	Up	9.10587	3.39254	0.00926359	0.232692	-2.48226
4022	17461330	leucine rich repeat protein 1, neuronal	Lrrn1	ENSMUSG00000034648	0.205597	0.205597	1.15316	Up	5.82129	3.39132	0.00928046	0.232692	-2.48404
3631	17434497	sorcin	Sri	ENSMUSG00000003161	0.15994	0.15994	1.11724	Up	11.7683	3.38535	0.00936359	0.233497	-2.49273
2253	17327465	E26 avian leukemia oncogene 2, 3' domain	Ets2	ENSMUSG00000022895	0.196709	0.196709	1.14608	Up	11.7554	3.38455	0.00937476	0.233542	-2.49389
1141	17251677	spermidine/spermine N1-acetyl transferase 2	Sat2	ENSMUSG00000069835	0.303872	0.303872	1.23445	Up	7.82178	3.38441	0.00937668	0.233542	-2.49409
1140	17251659	transformation related protein 53	Trp53	ENSMUSG00000059552	0.178781	0.178781	1.13193	Up	8.26781	3.38159	0.00941627	0.233674	-2.4982
5082	17538411	5-hydroxytryptamine (serotonin) receptor 2C	Htr2c	ENSMUSG00000041380	0.211299	0.211299	1.15773	Up	4.49836	3.3813	0.00942037	0.233674	-2.49862
1927	17303125	predicted gene, 21103	Gm21103	ENSMUSG00000094811	0.524589	0.524589	1.43852	Up	4.596	3.37802	0.00946656	0.234161	-2.50339
2748	17364828	cartilage acidic protein 1	Crtac1	ENSMUSG00000042401	0.285483	0.285483	1.21882	Up	6.38703	3.37769	0.00947131	0.234161	-2.50388
4693	17508423	ash2 (absent, small, or homeotic)-like (Drosophila)	Ash2l	ENSMUSG00000031575	0.145618	0.145618	1.1062	Up	9.60413	3.37595	0.00949597	0.234161	-2.50642
2265	17328621	microRNA 130b	Mir130b	ENSMUSG00000065572	0.42433	0.42433	1.34195	Up	5.04361	3.37454	0.00951598	0.234161	-2.50847
2462	17343488	cytochrome P450, family 4, subfamily f, polypeptide 14	Cyp4f14	ENSMUSG00000024292	0.375216	0.375216	1.29703	Up	4.73118	3.37296	0.00953842	0.234161	-2.51076
1129	17250660	adenosine A2b receptor	Adora2b	ENSMUSG00000018500	0.215938	0.215938	1.16146	Up	7.91956	3.37124	0.0095631	0.234372	-2.51328
1533	17281459	MAM domain containing glycosylphosphatidylinositol anchor 2	Mdga2	ENSMUSG00000034912	0.26446	0.26446	1.20119	Up	4.30298	3.36923	0.00959178	0.234658	-2.5162
4653	17506147	ATPase, Ca++ transporting, type 2C, member 2	Atp2c2	ENSMUSG00000034112	0.226091	0.226091	1.16966	Up	6.53638	3.36796	0.00961008	0.234913	-2.51806
3379	17414032	muscle-related coiled-coil protein	Murc	ENSMUSG00000028348	0.236345	0.236345	1.178	Up	6.10565	3.36708	0.00962266	0.234913	-2.51934
3858	17451867	replication factor C (activator 1) 5	Rfc5	ENSMUSG00000029363	0.201881	0.201881	1.1502	Up	7.70055	3.36416	0.00966491	0.235333	-2.5236
4829	17518331	timeless interacting protein	Tipin	ENSMUSG00000032397	0.182454	0.182454	1.13481	Up	6.69391	3.3567	0.00977336	0.236726	-2.53448
4310	17481956	Ras association (RalGDS/AF-6) domain family (N-terminal) member 10	Rassf10	ENSMUSG00000098132	0.26218	0.26218	1.19929	Up	5.91582	3.35406	0.00981198	0.236726	-2.53832
851	17228667	pappalysin 2	Pappa2	ENSMUSG00000073530	0.239903	0.239903	1.18091	Up	12.1404	3.35243	0.00983594	0.236985	-2.5407
3275	17406460	doublecortin-like kinase 2	Dclk2	ENSMUSG00000028078	0.262323	0.262323	1.19941	Up	6.50429	3.34469	0.00995071	0.239054	-2.55201
1582	17284201	thymoma viral proto-oncogene 1	Akt1	ENSMUSG00000001729	0.158344	0.158344	1.11601	Up	11.3678	3.34274	0.00997988	0.23932	-2.55486
740	17219581	transgelin 2	Tagln2	ENSMUSG00000026547	0.159467	0.159467	1.11687	Up	10.5311	3.33875	0.0100397	0.239459	-2.56069
3249	17404432	fibronectin type III domain containing 3B	Fndc3b	ENSMUSG00000039286	0.148766	0.148766	1.10862	Up	11.7714	3.33791	0.0100524	0.239459	-2.56192
4743	17512361	exocyst complex component 3-like	Exoc3l	ENSMUSG00000043251	0.185855	0.185855	1.13749	Up	6.8223	3.33065	0.0101624	0.2406	-2.57252
1020	17241962	macrophage migration inhibitory factor	Mif	ENSMUSG00000033307	0.287614	0.287614	1.22062	Up	9.55328	3.3259	0.010235	0.241094	-2.57946
1302	17263345	IBA57, iron-sulfur cluster assembly homolog (S. cerevisiae)	Iba57	ENSMUSG00000049287	0.270359	0.270359	1.20611	Up	5.34854	3.32346	0.0102726	0.24132	-2.58303
2169	17322355	G protein-coupled receptor 84	Gpr84	ENSMUSG00000063234	0.256339	0.256339	1.19444	Up	5.68117	3.31799	0.0103573	0.24132	-2.59103
4378	17486859	complement component 5a receptor 2	C5ar2	ENSMUSG00000074361	0.372865	0.372865	1.29492	Up	7.45853	3.31784	0.0103596	0.24132	-2.59125
2724	17362511	guanine nucleotide binding protein (G protein), gamma 3	Gng3	ENSMUSG00000071658	0.246115	0.246115	1.18601	Up	5.46926	3.3176	0.0103634	0.24132	-2.59161
3701	17439557	heterogeneous nuclear ribonucleoprotein D	Hnrnpd	ENSMUSG00000000568	0.253874	0.253874	1.1924	Up	6.75129	3.31589	0.01039	0.24132	-2.59411
4996	17533004	potassium voltage-gated channel, Shal-related family, member 1	Kcnd1	ENSMUSG00000009731	0.301854	0.301854	1.23273	Up	6.66134	3.31319	0.0104322	0.24132	-2.59805
1475	17276985	signal-induced proliferation-associated 1 like 1	Sipa1l1	ENSMUSG00000042700	0.174487	0.174487	1.12856	Up	9.78872	3.31294	0.0104362	0.24132	-2.59842
4953	17528692	cingulin-like 1	Cgnl1	ENSMUSG00000032232	0.172228	0.172228	1.1268	Up	9.03303	3.31213	0.0104489	0.24132	-2.59961
2023	17309905	small nucleolar RNA, C/D box 72	Snord72	NA	0.234482	0.234482	1.17648	Up	4.09365	3.31041	0.0104759	0.24132	-2.60212
5129	17541597	FERM domain containing 7	Frmd7	ENSMUSG00000036131	0.217819	0.217819	1.16297	Up	6.06684	3.30855	0.0105051	0.24132	-2.60484
2980	17379922	snail homolog 1 (Drosophila)	Snai1	ENSMUSG00000042821	0.237387	0.237387	1.17886	Up	8.47115	3.30599	0.0105458	0.24132	-2.6086
1001	17239917	glyceraldehyde-3-phosphate dehydrogenase pseudogene	Gm8709	ENSMUSG00000098179	0.407693	0.407693	1.32656	Up	5.60498	3.30427	0.010573	0.24132	-2.61112
4255	17478745	ATPase, class V, type 10A	Atp10a	ENSMUSG00000025324	0.624429	0.624429	1.5416	Up	8.77353	3.30267	0.0105984	0.24132	-2.61345
2058	17313641	RNA U12, small nuclear	Rnu12	ENSMUSG00000065176	0.204385	0.204385	1.15219	Up	8.96001	3.30258	0.0106	0.24132	-2.6136
1117	17249851	predicted gene 12238	Gm12238	ENSMUSG00000065061, ENSMUSG00000087342	0.182943	0.182943	1.1352	Up	5.15736	3.2962	0.0107021	0.242321	-2.62294
2393	17338747	ubiquitin-like, containing PHD and RING finger domains, 1	Uhrf1	ENSMUSG00000001228	0.224893	0.224893	1.16869	Up	7.513	3.29518	0.0107185	0.242559	-2.62443
4444	17492114	chromodomain helicase DNA binding protein 2	Chd2	ENSMUSG00000078671	0.170488	0.170488	1.12544	Up	8.87021	3.2948	0.0107247	0.242566	-2.62499
745	17220809	integrator complex subunit 7	Ints7	ENSMUSG00000037461	0.17379	0.17379	1.12802	Up	9.26749	3.29141	0.0107795	0.243132	-2.62995
4595	17502075	microtubule-associated protein 1S	Map1s	ENSMUSG00000019261	0.184162	0.184162	1.13616	Up	8.85586	3.29107	0.010785	0.243132	-2.63045
3805	17448245	toll-like receptor 1	Tlr1	ENSMUSG00000044827	0.230449	0.230449	1.1732	Up	5.22791	3.28905	0.0108178	0.243217	-2.63341
2973	17379503	deoxynucleotidyltransferase, terminal, interacting protein 1	Dnttip1	ENSMUSG00000017299	0.149598	0.149598	1.10926	Up	9.29353	3.28807	0.0108338	0.243217	-2.63485
3110	17392627	predicted gene 14133	Gm14133	ENSMUSG00000087029	0.137241	0.137241	1.0998	Up	5.97409	3.28481	0.0108872	0.243698	-2.63964
1800	17296786	RIKEN cDNA 2610042L04 gene	2610042L04Rik	ENSMUSG00000079388	0.2959	0.2959	1.22765	Up	7.34342	3.28435	0.0108946	0.243698	-2.64031
3283	17406745	polyamine-modulated factor 1	Pmf1	ENSMUSG00000028066	0.179658	0.179658	1.13262	Up	7.6781	3.28384	0.010903	0.243698	-2.64105
3183	17398929	IQ motif containing GTPase activating protein 3	Iqgap3	ENSMUSG00000028068	0.223196	0.223196	1.16732	Up	7.32278	3.28333	0.0109114	0.243698	-2.6418
4481	17494637	mitochondrial ribosomal protein L17	Mrpl17	ENSMUSG00000030879	0.179793	0.179793	1.13272	Up	8.94467	3.27622	0.0110289	0.245045	-2.65224
4773	17514528	matrix metallopeptidase 1a (interstitial collagenase)	Mmp1a	ENSMUSG00000043089	0.707631	0.707631	1.63312	Up	8.22186	3.27544	0.0110419	0.245058	-2.65338
894	17231495	opioid receptor, mu 1	Oprm1	ENSMUSG00000000766	0.172815	0.172815	1.12726	Up	5.1621	3.27469	0.0110543	0.245185	-2.65448
805	17225153	nucleolin	Ncl	ENSMUSG00000026234	0.160364	0.160364	1.11757	Up	9.7411	3.27436	0.0110598	0.245185	-2.65497
4267	17479317	interferon-stimulated protein	Isg20	ENSMUSG00000039236	0.213478	0.213478	1.15948	Up	10.1331	3.27133	0.0111105	0.245887	-2.65941
4486	17494848	serine/threonine kinase 33	Stk33	ENSMUSG00000031027	0.31474	0.31474	1.24379	Up	5.65175	3.27104	0.0111153	0.245887	-2.65984
4479	17494431	ubiquitin specific peptidase 17-like E	Usp17le	ENSMUSG00000043073	0.310783	0.310783	1.24038	Up	5.94967	3.26923	0.0111457	0.246329	-2.6625
1410	17271151	calcium channel, voltage-dependent, gamma subunit 4	Cacng4	ENSMUSG00000020723	0.230134	0.230134	1.17294	Up	7.67311	3.26746	0.0111754	0.246329	-2.66509
3056	17387712	olfactory receptor 1095	Olfr1095	ENSMUSG00000075171	0.602499	0.602499	1.51834	Up	3.32436	3.2647	0.011222	0.246528	-2.66914
2603	17356108	phosphatidylinositol transfer protein, membrane-associated 1	Pitpnm1	ENSMUSG00000024851, ENSMUSG00000097096	0.186055	0.186055	1.13765	Up	8.45925	3.26425	0.0112296	0.246528	-2.6698
4386	17487513	vomeronasal 1 receptor 94	Vmn1r94	ENSMUSG00000094011	0.36144	0.36144	1.28471	Up	5.04989	3.26182	0.0112709	0.246569	-2.67337
2673	17359079	cytochrome P450, family 26, subfamily c, polypeptide 1	Cyp26c1	ENSMUSG00000062432	0.190596	0.190596	1.14123	Up	5.75757	3.26088	0.0112868	0.246569	-2.67475
4771	17514118	family with sequence similarity 89, member A	Fam89a	ENSMUSG00000043068	0.197917	0.197917	1.14704	Up	9.0464	3.26029	0.0112969	0.246569	-2.67562
2625	17357529	damage specific DNA binding protein 1	Ddb1	ENSMUSG00000024740	0.153729	0.153729	1.11244	Up	12.1318	3.26016	0.0112992	0.246569	-2.67582
2527	17348850	ring finger protein 138	Rnf138	ENSMUSG00000024317	0.203095	0.203095	1.15117	Up	8.03612	3.26004	0.0113012	0.246569	-2.67599
2821	17366938	microRNA 297a-4	Mir297a-4	NA	0.15641	0.15641	1.11451	Up	7.48374	3.25941	0.011312	0.246642	-2.67692
2263	17328425	ubiquitin-conjugating enzyme E2 variant 2	Ube2v2	ENSMUSG00000022674	0.32926	0.32926	1.25637	Up	6.6828	3.25879	0.0113224	0.246642	-2.67782
2714	17361404	dipeptidylpeptidase 3	Dpp3	ENSMUSG00000063904	0.143676	0.143676	1.10472	Up	9.94661	3.25824	0.0113319	0.246717	-2.67863
1081	17247471	C1D nuclear receptor co-repressor	C1d	ENSMUSG00000000581	0.169756	0.169756	1.12487	Up	6.94348	3.25389	0.0114065	0.247819	-2.68502
885	17231100	TNF receptor-associated factor 5	Traf5	ENSMUSG00000026637	0.228707	0.228707	1.17178	Up	7.05218	3.24503	0.0115602	0.249077	-2.69805
2555	17351426	guanine nucleotide binding protein, alpha stimulating, olfactory type	Gnal	ENSMUSG00000024524	0.226635	0.226635	1.1701	Up	5.77039	3.24307	0.0115944	0.249527	-2.70093
3719	17440728	activator of yeast meiotic promoters 1	Aym1	ENSMUSG00000053873	0.292476	0.292476	1.22474	Up	6.68389	3.24227	0.0116084	0.249583	-2.7021
1104	17248979	olfactory receptor 1385	Olfr1385	ENSMUSG00000059729	0.562656	0.562656	1.47699	Up	3.45694	3.24046	0.0116402	0.250008	-2.70477
4162	17471550	oxidized low density lipoprotein (lectin-like) receptor 1	Olr1	ENSMUSG00000030162	0.413157	0.413157	1.3316	Up	11.5117	3.23893	0.0116672	0.250326	-2.70702
4911	17525661	transforming growth factor beta regulated gene 1	Tbrg1	ENSMUSG00000011114	0.128035	0.128035	1.0928	Up	12.0981	3.23621	0.0117152	0.250707	-2.71102
865	17229433	NUF2, NDC80 kinetochore complex component, homolog (S. cerevisiae)	Nuf2	ENSMUSG00000026683	0.27537	0.27537	1.2103	Up	6.14556	3.23065	0.011814	0.251659	-2.7192
769	17222511	carbohydrate sulfotransferase 10	Chst10	ENSMUSG00000026080	0.273065	0.273065	1.20837	Up	6.44351	3.22894	0.0118447	0.252121	-2.72173
783	17222825	nucleic acid binding protein 1	Nabp1	ENSMUSG00000026107	0.294302	0.294302	1.22629	Up	10.1482	3.22858	0.0118511	0.252121	-2.72225
4772	17514146	signal-induced proliferation-associated 1 like 2	Sipa1l2	ENSMUSG00000001995	0.176743	0.176743	1.13033	Up	9.22453	3.2266	0.0118866	0.252416	-2.72517
4058	17463973	pleckstrin homology domain containing, family A member 5	Plekha5	ENSMUSG00000030231	0.145993	0.145993	1.10649	Up	10.1539	3.22505	0.0119146	0.252599	-2.72745
2770	17366618	predicted gene 13391	Gm13391	NA	0.20978	0.20978	1.15651	Up	6.95591	3.22442	0.0119258	0.252599	-2.72837
1658	17287260	F-box and WD-40 domain protein 17	Fbxw17	ENSMUSG00000037816	0.170193	0.170193	1.12521	Up	7.99141	3.21868	0.0120299	0.253004	-2.73683
1261	17260931	microRNA 1933	Mir1933	NA	0.172531	0.172531	1.12703	Up	8.11056	3.21689	0.0120626	0.253176	-2.73947
3764	17445160	furry homolog (Drosophila)	Fry	ENSMUSG00000056602	0.2926	0.2926	1.22485	Up	2.55902	3.21431	0.0121098	0.253636	-2.74327
2116	17317574	HERV-H LTR-associating 1	Hhla1	ENSMUSG00000072511	0.240119	0.240119	1.18109	Up	5.01474	3.21158	0.0121599	0.253919	-2.74729
4100	17467300	vomeronasal 1 receptor 35	Vmn1r35	ENSMUSG00000060699	0.271775	0.271775	1.20729	Up	2.14017	3.21132	0.0121647	0.253919	-2.74767
4405	17489098	ribosomal protein S12	Rps12	ENSMUSG00000061983, ENSMUSG00000067038	0.332922	0.332922	1.25956	Up	8.64105	3.21054	0.0121791	0.253919	-2.74882
3687	17438963	pro-platelet basic protein	Ppbp	ENSMUSG00000029372	0.317863	0.317863	1.24648	Up	9.11804	3.20822	0.0122219	0.253919	-2.75224
4527	17497525	a disintegrin and metallopeptidase domain 8	Adam8	ENSMUSG00000025473	0.287851	0.287851	1.22082	Up	7.83154	3.20794	0.0122271	0.253919	-2.75265
4796	17515813	potassium inwardly-rectifying channel, subfamily J, member 1	Kcnj1	ENSMUSG00000041248	0.209778	0.209778	1.15651	Up	5.30602	3.20743	0.0122365	0.253919	-2.7534
4615	17503536	predicted gene 2694	Gm2694	ENSMUSG00000097248	0.291044	0.291044	1.22353	Up	6.62527	3.20535	0.0122751	0.254266	-2.75647
712	17217914	asp (abnormal spindle)-like, microcephaly associated (Drosophila)	Aspm	ENSMUSG00000033952	0.345865	0.345865	1.27091	Up	5.94203	3.20256	0.0123271	0.254705	-2.76058
2444	17342509	phosphatidylinositol glycan anchor biosynthesis, class Q	Pigq	ENSMUSG00000025728	0.138107	0.138107	1.10046	Up	10.2344	3.20185	0.0123404	0.254724	-2.76163
4696	17508783	RIKEN cDNA 5430403N17 gene	5430403N17Rik	NA	0.270885	0.270885	1.20655	Up	5.48545	3.20046	0.0123664	0.254932	-2.76367
4107	17467444	ribonuclease P RNA-like 1	Rprl1	NA	0.1778	0.1778	1.13116	Up	7.32496	3.20022	0.0123709	0.254932	-2.76403
2540	17349974	RIKEN cDNA 2010320O07 gene	2010320O07Rik	NA	0.612522	0.612522	1.52893	Up	4.34818	3.1971	0.0124295	0.255265	-2.76863
4024	17461414	basic helix-loop-helix family, member e40	Bhlhe40	ENSMUSG00000030103	0.179066	0.179066	1.13215	Up	10.644	3.19574	0.0124552	0.255265	-2.77064
3743	17442985	protein-tyrosine sulfotransferase 1	Tpst1	ENSMUSG00000034118	0.274327	0.274327	1.20943	Up	7.91082	3.19488	0.0124715	0.255265	-2.77191
5190	17545530	RIKEN cDNA 4930524N10 gene	4930524N10Rik	ENSMUSG00000059663	0.451733	0.451733	1.36768	Up	3.15339	3.1929	0.0125089	0.255704	-2.77483
4457	17493272	phosphatidylinositol binding clathrin assembly protein	Picalm	ENSMUSG00000039361	0.260562	0.260562	1.19795	Up	6.32097	3.19257	0.0125151	0.255704	-2.77531
2378	17337643	olfactory receptor 136	Olfr136	ENSMUSG00000096840	0.305243	0.305243	1.23563	Up	2.37355	3.19212	0.0125237	0.255704	-2.77598
1419	17271823	ferredoxin reductase	Fdxr	ENSMUSG00000018861	0.16894	0.16894	1.12423	Up	8.05176	3.19114	0.0125424	0.255704	-2.77743
4156	17471059	small Cajal body-specific RNA 10	Scarna10	NA	0.340527	0.340527	1.26622	Up	7.371	3.18844	0.0125937	0.255809	-2.7814
2939	17377525	GINS complex subunit 1 (Psf1 homolog)	Gins1	ENSMUSG00000027454	0.310583	0.310583	1.24021	Up	5.11044	3.18816	0.0125991	0.255809	-2.78182
2077	17314738	spermatogenesis associated, serine-rich 2	Spats2	ENSMUSG00000051934	0.186918	0.186918	1.13833	Up	9.90515	3.18762	0.0126094	0.255809	-2.78261
1079	17247377	V-set and transmembrane domain containing 2A	Vstm2a	ENSMUSG00000048834	0.208582	0.208582	1.15555	Up	4.45838	3.18488	0.012662	0.256122	-2.78667
1632	17286141	prolactin family 3, subfamily c, member 1	Prl3c1	ENSMUSG00000017922	0.268558	0.268558	1.2046	Up	7.86891	3.18433	0.0126726	0.256126	-2.78748
4969	17531154	bassoon	Bsn	ENSMUSG00000032589	0.316856	0.316856	1.24561	Up	6.71212	3.18332	0.012692	0.25621	-2.78897
3988	17459989	dynactin 1	Dctn1	ENSMUSG00000031865	0.183004	0.183004	1.13524	Up	9.05554	3.18094	0.0127379	0.256401	-2.79247
3860	17452038	deltex 1 homolog (Drosophila)	Dtx1	ENSMUSG00000029603	0.309021	0.309021	1.23887	Up	10.4955	3.17941	0.0127675	0.256748	-2.79474
4337	17483648	integrin, alpha D	Itgad	ENSMUSG00000070369	0.261792	0.261792	1.19897	Up	4.64138	3.17637	0.0128265	0.257058	-2.79922
3601	17431708	low density lipoprotein receptor A domain containing 2	Ldlrad2	ENSMUSG00000094035	0.181654	0.181654	1.13418	Up	6.30355	3.1758	0.0128377	0.257094	-2.80007
4074	17465170	solute carrier family 13 (sodium/sulfate symporters), member 1	Slc13a1	ENSMUSG00000029700	0.254269	0.254269	1.19273	Up	4.60901	3.17241	0.012904	0.25764	-2.80508
2881	17372670	proteoglycan 3	Prg3	ENSMUSG00000027072	0.221437	0.221437	1.16589	Up	4.9204	3.17124	0.0129268	0.257695	-2.8068
2611	17356434	fibroblast growth factor (acidic) intracellular binding protein	Fibp	ENSMUSG00000024911	0.213832	0.213832	1.15976	Up	9.00865	3.17006	0.01295	0.257907	-2.80854
4414	17489824	dpy-19-like 3 (C. elegans)	Dpy19l3	ENSMUSG00000043671	0.317978	0.317978	1.24658	Up	7.67038	3.16734	0.0130037	0.257941	-2.81257
919	17233646	RIKEN cDNA 4632428N05 gene	4632428N05Rik	ENSMUSG00000020101	0.180332	0.180332	1.13314	Up	10.0337	3.16553	0.0130395	0.258198	-2.81524
2771	17366670	inter-alpha (globulin) inhibitor H5	Itih5	ENSMUSG00000025780	0.194083	0.194083	1.144	Up	8.91752	3.16464	0.0130571	0.2583	-2.81656
1644	17286434	serine (or cysteine) peptidase inhibitor, clade B, member 9g	Serpinb9g	ENSMUSG00000057726	0.313345	0.313345	1.24259	Up	8.26284	3.16305	0.0130887	0.258399	-2.81891
4904	17525007	dpy-19-like 1 (C. elegans)	Dpy19l1	ENSMUSG00000043067	0.191829	0.191829	1.14221	Up	8.49038	3.16248	0.0131	0.258399	-2.81974
4252	17478435	anoctamin 5	Ano5	ENSMUSG00000055489	0.155694	0.155694	1.11396	Up	4.71163	3.16144	0.0131208	0.258399	-2.82128
1908	17302562	RIKEN cDNA 5430440P10 gene	5430440P10Rik	NA	0.321075	0.321075	1.24926	Up	5.8439	3.16091	0.0131312	0.258406	-2.82206
1669	17288061	zinc finger protein 557-like	LOC100862598	NA	0.319281	0.319281	1.24771	Up	7.72186	3.15853	0.013179	0.25895	-2.82559
5216	17547557	cytochrome c oxidase, subunit VIIc pseudogene	Gm20091	NA	0.17812	0.17812	1.13141	Up	9.23846	3.15634	0.0132228	0.259591	-2.82882
4539	17498514	two pore segment channel 2	Tpcn2	ENSMUSG00000048677	0.160606	0.160606	1.11776	Up	8.20441	3.15556	0.0132385	0.259776	-2.82998
4937	17527505	RIKEN cDNA 1700017B05 gene	1700017B05Rik	ENSMUSG00000032300	0.204332	0.204332	1.15215	Up	9.69355	3.15496	0.0132507	0.259891	-2.83087
4328	17482932	lysine (K)-specific demethylase 8	Kdm8	ENSMUSG00000030752	0.177248	0.177248	1.13073	Up	7.21445	3.15373	0.0132754	0.260128	-2.83268
4711	17509537	palladin, cytoskeletal associated protein	Palld	ENSMUSG00000058056	0.23346	0.23346	1.17565	Up	8.86145	3.15174	0.0133155	0.260421	-2.83562
3552	17428553	RAD54 like (S. cerevisiae)	Rad54l	ENSMUSG00000028702	0.163634	0.163634	1.1201	Up	6.06903	3.15055	0.0133397	0.26077	-2.83738
908	17232560	histone deacetylase 2	Hdac2	ENSMUSG00000019777	0.15318	0.15318	1.11202	Up	8.5118	3.14714	0.0134092	0.261104	-2.84243
2967	17379206	myeloblastosis oncogene-like 2	Mybl2	ENSMUSG00000017861	0.172777	0.172777	1.12723	Up	8.26316	3.1463	0.0134262	0.261104	-2.84367
3255	17404947	ankyrin repeat domain 50	Ankrd50	ENSMUSG00000044864	0.158608	0.158608	1.11621	Up	9.3101	3.14599	0.0134325	0.261104	-2.84412
3841	17450527	ribosomal protein S15A, pseudogene 5	Rps15a-ps5	ENSMUSG00000008683	0.241371	0.241371	1.18212	Up	6.4153	3.14491	0.0134547	0.261211	-2.84572
3517	17425058	coronin, actin binding protein 2A	Coro2a	ENSMUSG00000028337	0.418942	0.418942	1.33695	Up	8.95917	3.14258	0.0135024	0.2616	-2.84916
5191	17545618	patched domain containing 1	Ptchd1	ENSMUSG00000041552	0.220065	0.220065	1.16479	Up	6.48392	3.14093	0.0135363	0.261768	-2.85161
2492	17345821	predicted gene, 17830	Gm17830	NA	0.309938	0.309938	1.23965	Up	4.77788	3.14053	0.0135446	0.261804	-2.8522
4261	17479041	a disintegrin-like and metallopeptidase (reprolysin type) with thrombospondin type 1 motif, 17	Adamts17	ENSMUSG00000058145	0.181539	0.181539	1.13409	Up	6.75589	3.13656	0.0136267	0.262703	-2.85808
767	17222211	sema domain, immunoglobulin domain (Ig), transmembrane domain (TM) and short cytoplasmic domain, (semaphorin) 4C	Sema4c	ENSMUSG00000026121	0.427658	0.427658	1.34505	Up	9.73614	3.13644	0.0136292	0.262703	-2.85826
3119	17393143	N-terminal EF-hand calcium binding protein 3	Necab3	ENSMUSG00000027489	0.171063	0.171063	1.12589	Up	5.66123	3.13504	0.0136583	0.262868	-2.86033
829	17227086	predicted gene, 19497	Gm19497	NA	0.262871	0.262871	1.19986	Up	7.56113	3.1329	0.0137028	0.262868	-2.86349
2452	17342770	SAM pointed domain containing ets transcription factor	Spdef	ENSMUSG00000024215	0.184624	0.184624	1.13652	Up	6.62566	3.13112	0.0137401	0.262868	-2.86613
1064	17246299	cyclin-dependent kinase 2	Cdk2	ENSMUSG00000025358	0.185624	0.185624	1.13731	Up	8.83848	3.13024	0.0137585	0.262868	-2.86744
1354	17267584	A kinase (PRKA) anchor protein 1	Akap1	ENSMUSG00000018428	0.145495	0.145495	1.10611	Up	9.39188	3.12824	0.0138006	0.263154	-2.8704
4518	17497010	RIKEN cDNA 4933402N03 gene	4933402N03Rik	ENSMUSG00000013668	0.209766	0.209766	1.1565	Up	5.18551	3.12803	0.0138049	0.263154	-2.87071
2259	17327995	calcium regulated heat stable protein 1	Carhsp1	ENSMUSG00000008393	0.191316	0.191316	1.1418	Up	9.02049	3.12801	0.0138053	0.263154	-2.87074
3328	17409960	predicted gene 4610	Gm4610	NA	0.322585	0.322585	1.25057	Up	5.90456	3.12484	0.0138721	0.263662	-2.87543
4547	17498962	collagen, type IV, alpha 2	Col4a2	ENSMUSG00000031503	0.153209	0.153209	1.11204	Up	10.2121	3.12463	0.0138766	0.263662	-2.87575
2156	17321474	tubulin, alpha 1A	Tuba1a	ENSMUSG00000072235	0.233877	0.233877	1.17599	Up	8.60741	3.12241	0.0139235	0.264189	-2.87903
3867	17452477	anaphase-promoting complex subunit 5	Anapc5	ENSMUSG00000029472	0.247755	0.247755	1.18736	Up	9.91242	3.12006	0.0139735	0.264522	-2.88251
3455	17419995	galactose-4-epimerase, UDP	Gale	ENSMUSG00000028671	0.229787	0.229787	1.17266	Up	8.71753	3.11994	0.0139762	0.264522	-2.88269
694	17216498	cadherin 7, type 2	Cdh7	ENSMUSG00000026312	0.271129	0.271129	1.20675	Up	5.02077	3.11906	0.0139948	0.264522	-2.88399
5229	17547821	predicted gene, 19703	Gm19703	NA	0.200988	0.200988	1.14949	Up	7.83149	3.11845	0.0140079	0.264522	-2.8849
1329	17265761	olfactory receptor 1	Olfr1	ENSMUSG00000069823	0.332658	0.332658	1.25933	Up	3.06794	3.11798	0.0140178	0.264522	-2.88559
4997	17533093	solute carrier family 38, member 5	Slc38a5	ENSMUSG00000031170	0.156829	0.156829	1.11483	Up	5.68889	3.11749	0.0140284	0.26456	-2.88632
5106	17539649	predicted gene, 19528	Gm19528	NA	0.2254	0.2254	1.1691	Up	8.05349	3.11729	0.0140327	0.26456	-2.88662
5259	17548324	acidic (leucine-rich) nuclear phosphoprotein 32 family, member B	Anp32b	ENSMUSG00000028333	0.153933	0.153933	1.1126	Up	10.3112	3.11584	0.0140637	0.264662	-2.88876
4240	17477116	electron transferring flavoprotein, beta polypeptide	Etfb	ENSMUSG00000004610	0.156483	0.156483	1.11457	Up	10.2655	3.11495	0.0140829	0.264662	-2.89009
4941	17527719	CD276 antigen	Cd276	ENSMUSG00000035914	0.230459	0.230459	1.17321	Up	7.67624	3.11048	0.0141792	0.265868	-2.89671
3167	17397268	polo-like kinase 4	Plk4	ENSMUSG00000025758	0.22274	0.22274	1.16695	Up	7.02292	3.10666	0.014262	0.26636	-2.90237
1009	17240880	mannosidase 1, alpha	Man1a	ENSMUSG00000003746	0.202216	0.202216	1.15046	Up	10.7922	3.10547	0.0142878	0.26636	-2.90413
5247	17548061	predicted gene, 19489	Gm19489	NA	0.183475	0.183475	1.13562	Up	6.40673	3.10434	0.0143126	0.266647	-2.90581
2056	17313560	family with sequence similarity 109, member B	Fam109b	ENSMUSG00000049687	0.213854	0.213854	1.15978	Up	6.17018	3.1039	0.0143222	0.266647	-2.90647
4138	17469788	Fancd2 opposite strand	Fancd2os	ENSMUSG00000033963	0.306028	0.306028	1.2363	Up	5.40977	3.1038	0.0143243	0.266647	-2.90661
1338	17266452	sterile alpha and HEAT/Armadillo motif containing 1	Sarm1	ENSMUSG00000050132	0.274777	0.274777	1.20981	Up	5.82804	3.10156	0.0143734	0.267196	-2.90994
1255	17260839	ARP2 actin-related protein 2	Actr2	ENSMUSG00000020152	0.142766	0.142766	1.10402	Up	11.2711	3.10079	0.0143903	0.267196	-2.91107
2756	17365200	polymerase (DNA directed), lambda	Poll	ENSMUSG00000025218	0.172316	0.172316	1.12687	Up	7.34225	3.10015	0.0144043	0.267196	-2.91202
4459	17493415	ubiquitin specific peptidase 35	Usp35	ENSMUSG00000035713	0.238885	0.238885	1.18008	Up	6.44693	3.10007	0.0144061	0.267196	-2.91214
4443	17492066	nuclear receptor subfamily 2, group F, member 2	Nr2f2	ENSMUSG00000030551	0.143764	0.143764	1.10478	Up	8.66908	3.09955	0.0144176	0.267196	-2.91292
2383	17337953	RIKEN cDNA E030047D23 gene	E030047D23Rik	NA	0.182288	0.182288	1.13468	Up	5.53103	3.0988	0.014434	0.267196	-2.91402
709	17217639	ladinin	Lad1	ENSMUSG00000041782	0.215275	0.215275	1.16092	Up	10.3144	3.09835	0.0144439	0.267196	-2.91469
943	17235300	adenomatosis polyposis coli 2	Apc2	ENSMUSG00000020135	0.158618	0.158618	1.11622	Up	6.98318	3.09747	0.0144633	0.267196	-2.91599
3159	17396395	growth hormone secretagogue receptor	Ghsr	ENSMUSG00000051136	0.284023	0.284023	1.21759	Up	6.55265	3.09615	0.0144925	0.267377	-2.91795
5024	17534646	Rho GTPase activating protein 36	Arhgap36	ENSMUSG00000036198	0.361111	0.361111	1.28441	Up	4.95701	3.09389	0.0145427	0.267599	-2.92131
4260	17478961	proprotein convertase subtilisin/kexin type 6	Pcsk6	ENSMUSG00000030513	0.253412	0.253412	1.19202	Up	8.53866	3.09374	0.0145459	0.267599	-2.92152
2074	17314636	calcium channel, voltage-dependent, beta 3 subunit	Cacnb3	ENSMUSG00000003352	0.367644	0.367644	1.29024	Up	8.58396	3.08876	0.014657	0.267665	-2.92892
3318	17408999	potassium voltage gated channel, Shaw-related subfamily, member 4	Kcnc4	ENSMUSG00000027895	0.296126	0.296126	1.22784	Up	8.67229	3.08738	0.0146879	0.267954	-2.93096
3065	17387995	olfactory receptor 1253	Olfr1253	ENSMUSG00000075075	0.636315	0.636315	1.55435	Up	2.09438	3.0869	0.0146988	0.267954	-2.93168
3459	17420171	perlecan (heparan sulfate proteoglycan 2)	Hspg2	ENSMUSG00000028763	0.153958	0.153958	1.11262	Up	11.5803	3.08521	0.0147367	0.26841	-2.93419
1364	17268380	CDK5 regulatory subunit associated protein 3	Cdk5rap3	ENSMUSG00000018669	0.155494	0.155494	1.1138	Up	7.88608	3.0847	0.0147481	0.268499	-2.93494
2556	17351465	tubulin, beta 6 class V	Tubb6	ENSMUSG00000001473	0.289228	0.289228	1.22199	Up	8.48637	3.08175	0.0148149	0.269056	-2.93933
1758	17294738	versican	Vcan	ENSMUSG00000021614	0.600048	0.600048	1.51577	Up	7.15955	3.08116	0.0148281	0.269126	-2.94019
1668	17288051	zinc finger protein 80	Zfp808	ENSMUSG00000074867	0.185081	0.185081	1.13688	Up	7.53789	3.07964	0.0148627	0.269383	-2.94246
2121	17318143	DNA topoisomerase 1, mitochondrial	Top1mt	ENSMUSG00000000934	0.245689	0.245689	1.18566	Up	7.17359	3.07735	0.0149146	0.269754	-2.94584
4357	17484881	transaldolase 1	Taldo1	ENSMUSG00000025503	0.204432	0.204432	1.15223	Up	8.57864	3.07674	0.0149287	0.269766	-2.94676
825	17226550	minichromosome maintenance deficient 6 (MIS5 homolog, S. pombe) (S. cerevisiae)	Mcm6	ENSMUSG00000026355	0.201478	0.201478	1.14988	Up	7.66486	3.07337	0.0150057	0.270563	-2.95176
2238	17326510	protein S (alpha)	Pros1	ENSMUSG00000022912	0.186523	0.186523	1.13802	Up	9.73188	3.06751	0.0151408	0.271225	-2.96046
3656	17436507	Wolf-Hirschhorn syndrome candidate 1 (human)	Whsc1	ENSMUSG00000057406	0.146127	0.146127	1.10659	Up	9.13337	3.06693	0.0151543	0.271225	-2.96133
3926	17456710	tetraspanin 33	Tspan33	ENSMUSG00000001763	0.2068	0.2068	1.15413	Up	9.07176	3.06209	0.015267	0.27149	-2.96852
1056	17245272	nucleoporin 107	Nup107	ENSMUSG00000052798	0.162639	0.162639	1.11933	Up	7.93011	3.05997	0.0153166	0.271608	-2.97167
4603	17502521	coagulation factor II (thrombin) receptor-like 3	F2rl3	ENSMUSG00000050147	0.215945	0.215945	1.16146	Up	6.76168	3.05987	0.0153189	0.271608	-2.97182
1978	17305967	tetratricopeptide repeat domain 5	Ttc5	ENSMUSG00000006288	0.167895	0.167895	1.12342	Up	7.77452	3.05976	0.0153213	0.271608	-2.97197
4028	17461739	Fanconi anemia, complementation group D2	Fancd2	ENSMUSG00000034023	0.204019	0.204019	1.1519	Up	6.38476	3.05973	0.0153222	0.271608	-2.97203
1128	17250624	family with sequence similarity 83, member G	Fam83g	ENSMUSG00000042377	0.162301	0.162301	1.11907	Up	8.60912	3.05956	0.0153262	0.271608	-2.97228
3930	17456859	serine-rich single-pass membrane protein 1	Ssmem1	ENSMUSG00000029784	0.220632	0.220632	1.16524	Up	5.37309	3.05909	0.0153372	0.271639	-2.97298
3991	17460133	N-acetylglucosamine kinase	Nagk	ENSMUSG00000034744	0.199988	0.199988	1.14869	Up	8.25518	3.05863	0.015348	0.271639	-2.97366
2877	17372140	heterogeneous nuclear ribonucleoprotein A3	Hnrnpa3	ENSMUSG00000059005, ENSMUSG00000069014	0.247423	0.247423	1.18708	Up	6.95127	3.05507	0.0154317	0.271846	-2.97894
4158	17471213	RIKEN cDNA 9630033F20 gene	9630033F20Rik	ENSMUSG00000038028	0.157918	0.157918	1.11568	Up	7.13596	3.05374	0.0154632	0.271959	-2.98092
4291	17481188	olfactory receptor 596	Olfr596	ENSMUSG00000073953	0.189621	0.189621	1.14046	Up	5.32691	3.05365	0.0154654	0.271959	-2.98106
884	17231066	denticleless homolog (Drosophila)	Dtl	ENSMUSG00000037474	0.287782	0.287782	1.22076	Up	6.33936	3.05341	0.015471	0.271959	-2.98141
1679	17289324	glucosaminyl (N-acetyl) transferase 4, core 2 (beta-1,6-N-acetylglucosaminyltransferase)	Gcnt4	ENSMUSG00000091387	0.498735	0.498735	1.41297	Up	7.80485	3.05237	0.0154957	0.271975	-2.98296
4135	17469446	eukaryotic translation initiation factor 4E member 3	Eif4e3	ENSMUSG00000093661	0.205783	0.205783	1.15331	Up	8.73635	3.05229	0.0154976	0.271975	-2.98308
1315	17264330	myosin, heavy polypeptide 8, skeletal muscle, perinatal	Myh8	ENSMUSG00000055775	0.219784	0.219784	1.16456	Up	5.18647	3.05215	0.0155008	0.271975	-2.98328
3652	17436128	zinc finger protein 512	Zfp512	ENSMUSG00000062761	0.170807	0.170807	1.12569	Up	7.60347	3.05199	0.0155048	0.271975	-2.98353
1202	17256784	transmembrane protein 106A	Tmem106a	ENSMUSG00000034947	0.227026	0.227026	1.17042	Up	9.62516	3.05152	0.015516	0.271977	-2.98423
2408	17340493	lactate dehydrogenase A-like 6B	Ldhal6b	NA	0.195115	0.195115	1.14482	Up	6.40317	3.04923	0.0155703	0.272402	-2.98762
2539	17349914	protocadherin beta 14	Pcdhb14	ENSMUSG00000044043	0.250219	0.250219	1.18939	Up	4.83742	3.04736	0.0156149	0.272402	-2.9904
3873	17452897	nuclear receptor co-repressor 2	Ncor2	ENSMUSG00000029478	0.136477	0.136477	1.09922	Up	8.87489	3.04733	0.0156158	0.272402	-2.99046
2266	17328742	solute carrier family 7 (cationic amino acid transporter, y+ system), member 4	Slc7a4	ENSMUSG00000022756	0.340583	0.340583	1.26627	Up	5.7282	3.04695	0.0156248	0.272402	-2.99102
981	17238762	spectrin repeat containing, nuclear envelope 1	Syne1	ENSMUSG00000019769, ENSMUSG00000096054	0.13749	0.13749	1.09999	Up	7.79332	3.04655	0.0156345	0.272402	-2.99162
4210	17475070	cDNA sequence BC049730	BC049730	ENSMUSG00000045587	0.324551	0.324551	1.25227	Up	3.34916	3.04537	0.0156627	0.272778	-2.99337
4703	17508994	zinc finger protein 42	Zfp42	ENSMUSG00000051176	0.181182	0.181182	1.13381	Up	7.14802	3.04452	0.0156832	0.27302	-2.99464
1974	17305789	discs, large (Drosophila) homolog-associated protein 5	Dlgap5	ENSMUSG00000037544	0.222495	0.222495	1.16675	Up	7.13931	3.04246	0.0157326	0.273098	-2.99769
1909	17302645	glypican 5	Gpc5	ENSMUSG00000022112	0.22187	0.22187	1.16624	Up	5.36116	3.04184	0.0157476	0.273098	-2.99862
2944	17377793	TPX2, microtubule-associated protein homolog (Xenopus laevis)	Tpx2	ENSMUSG00000027469	0.218872	0.218872	1.16382	Up	7.1934	3.04024	0.0157863	0.273371	-3.001
2898	17373696	solute carrier family 1 (glial high affinity glutamate transporter), member 2	Slc1a2	ENSMUSG00000005089	0.283798	0.283798	1.2174	Up	6.4348	3.03969	0.0157995	0.273432	-3.00181
1361	17268084	expressed sequence AA623943	AA623943	NA	0.263288	0.263288	1.20021	Up	4.75472	3.03842	0.0158302	0.273567	-3.0037
3526	17426097	major urinary protein 3	Mup3	ENSMUSG00000066154	0.265244	0.265244	1.20184	Up	3.71643	3.03772	0.0158474	0.273567	-3.00475
1181	17254970	RIKEN cDNA 1700106J16 gene	1700106J16Rik	ENSMUSG00000034031	0.211723	0.211723	1.15807	Up	5.94339	3.03726	0.0158585	0.273567	-3.00543
3480	17422565	transmembrane protein 52	Tmem52	ENSMUSG00000023153	0.20938	0.20938	1.15619	Up	6.72928	3.03672	0.0158715	0.273567	-3.00623
5189	17545482	melanoma antigen, family H, 1	Mageh1	ENSMUSG00000047238	0.255848	0.255848	1.19404	Up	7.49289	3.03614	0.0158857	0.273567	-3.00709
2191	17323320	predicted gene 5481	Gm5481	ENSMUSG00000058600	0.251428	0.251428	1.19038	Up	9.83622	3.03213	0.0159837	0.274	-3.01306
2283	17330218	solute carrier family 15 (H+/peptide transporter), member 2	Slc15a2	ENSMUSG00000022899	0.225562	0.225562	1.16923	Up	7.55639	3.03208	0.015985	0.274	-3.01314
1776	17296466	embigin	Emb	ENSMUSG00000021728	0.26644	0.26644	1.20284	Up	6.15155	3.03192	0.0159889	0.274	-3.01337
2386	17338136	cullin 7	Cul7	ENSMUSG00000038545	0.151746	0.151746	1.11091	Up	10.3385	3.03161	0.0159964	0.274	-3.01383
1360	17268010	acyl-CoA synthetase family member 2	Acsf2	ENSMUSG00000076435	0.156028	0.156028	1.11422	Up	8.32883	3.03155	0.015998	0.274	-3.01393
2952	17378232	RIKEN cDNA 1700003F12 gene	1700003F12Rik	ENSMUSG00000038523	0.220294	0.220294	1.16497	Up	7.52831	3.02852	0.0160725	0.274803	-3.01843
2409	17340500	ATP synthase, H+ transporting, mitochondrial F0 complex, subunit C2 (subunit 9)	Atp5g2	ENSMUSG00000066724, ENSMUSG00000062683	0.125654	0.125654	1.091	Up	11.3394	3.02416	0.0161801	0.275702	-3.02491
4564	17500412	fucosyltransferase 10	Fut10	ENSMUSG00000046152	0.217111	0.217111	1.1624	Up	5.83179	3.02371	0.0161915	0.275715	-3.02559
4073	17464977	wingless-related MMTV integration site 2	Wnt2	ENSMUSG00000010797	0.216138	0.216138	1.16162	Up	6.56232	3.02226	0.0162275	0.275888	-3.02775
3608	17432341	EF hand domain containing 2	Efhd2	ENSMUSG00000040659	0.185153	0.185153	1.13694	Up	10.4295	3.02196	0.016235	0.275888	-3.0282
4200	17474300	predicted gene 5155	Gm5155	ENSMUSG00000078793	0.306706	0.306706	1.23688	Up	10.721	3.02039	0.016274	0.276178	-3.03053
2480	17344833	olfactory receptor 91	Olfr91	ENSMUSG00000095377	0.20125	0.20125	1.14969	Up	5.85523	3.01801	0.0163337	0.276331	-3.03408
5083	17538441	predicted gene 15128	Gm15128	ENSMUSG00000095872	0.329368	0.329368	1.25646	Up	5.70303	3.0179	0.0163364	0.276331	-3.03424
721	17218449	angiopoietin-like 1	Angptl1	ENSMUSG00000033544	0.21673	0.21673	1.1621	Up	4.96075	3.01767	0.0163422	0.276331	-3.03458
2890	17373057	ATP/GTP binding protein-like 2	Agbl2	ENSMUSG00000040812	0.214958	0.214958	1.16067	Up	5.15462	3.01263	0.0164691	0.276842	-3.04209
2482	17344953	cysteine-rich secretory protein 1	Crisp1	ENSMUSG00000025431	0.271345	0.271345	1.20693	Up	4.44085	3.01205	0.0164836	0.276842	-3.04294
3630	17434467	predicted gene 9897	Gm9897	ENSMUSG00000053178	0.407663	0.407663	1.32654	Up	2.11387	3.01151	0.0164973	0.276842	-3.04375
3880	17453535	vacuolar protein sorting 37D (yeast)	Vps37d	ENSMUSG00000043614	0.143819	0.143819	1.10483	Up	6.91145	3.01126	0.0165038	0.276842	-3.04413
2412	17341106	WD repeat domain 27	Wdr27	ENSMUSG00000046991	0.199809	0.199809	1.14855	Up	6.35494	3.01038	0.0165261	0.276842	-3.04544
4679	17507847	defensin beta 8	Defb8	ENSMUSG00000031471	0.333562	0.333562	1.26012	Up	3.56005	3.00829	0.016579	0.276842	-3.04854
1059	17245585	microRNA let7i	Mirlet7i	ENSMUSG00000065406	0.222217	0.222217	1.16652	Up	5.4619	3.00823	0.0165806	0.276842	-3.04864
2423	17341655	spermine binding protein-like	Sbpl	ENSMUSG00000024125	0.159025	0.159025	1.11653	Up	6.19719	3.00744	0.0166006	0.276842	-3.04981
3076	17389034	reticulocalbin 1	Rcn1	ENSMUSG00000005973	0.200815	0.200815	1.14935	Up	9.46595	3.00738	0.0166023	0.276842	-3.04991
4755	17513149	chymotrypsinogen B1	Ctrb1	ENSMUSG00000031957	0.161483	0.161483	1.11844	Up	6.80777	3.00737	0.0166026	0.276842	-3.04992
3454	17419980	3-hydroxy-3-methylglutaryl-Coenzyme A lyase	Hmgcl	ENSMUSG00000028672	0.190621	0.190621	1.14126	Up	8.70936	3.00728	0.0166048	0.276842	-3.05005
5235	17547905	predicted gene, 20555	Gm20555	NA	0.254346	0.254346	1.19279	Up	6.4414	3.00608	0.0166353	0.276887	-3.05183
1841	17298929	RIKEN cDNA 4930529F24 gene	4930529F24Rik	ENSMUSG00000093528	0.25869	0.25869	1.19639	Up	3.67376	3.00447	0.0166767	0.27717	-3.05424
824	17226420	ARP3 actin-related protein 3	Actr3	ENSMUSG00000026341	0.133101	0.133101	1.09665	Up	11.6051	3.00054	0.0167776	0.277924	-3.06009
1063	17246163	extended synaptotagmin-like protein 1	Esyt1	ENSMUSG00000025366	0.157582	0.157582	1.11542	Up	9.88152	3.00025	0.016785	0.277924	-3.06052
2686	17359726	paired box gene 2	Pax2	ENSMUSG00000004231	0.395314	0.395314	1.31523	Up	6.21521	2.99856	0.0168287	0.278221	-3.06304
2489	17345728	MyoD family inhibitor	Mdfi	ENSMUSG00000032717	0.161628	0.161628	1.11855	Up	8.45834	2.9985	0.0168303	0.278221	-3.06313
4237	17476728	CCAAT/enhancer binding protein (C/EBP), alpha	Cebpa	ENSMUSG00000034957	0.244141	0.244141	1.18439	Up	7.79346	2.99805	0.0168418	0.278221	-3.0638
821	17226194	v-ral simian leukemia viral oncogene homolog B (ras related)	Ralb	ENSMUSG00000004451	0.15953	0.15953	1.11692	Up	9.79159	2.99747	0.0168568	0.278221	-3.06466
2070	17314487	anoctamin 6	Ano6	ENSMUSG00000064210	0.159959	0.159959	1.11726	Up	9.83169	2.99485	0.016925	0.27879	-3.06857
2604	17356182	protein phosphatase 1, catalytic subunit, alpha isoform	Ppp1ca	ENSMUSG00000040385, ENSMUSG00000096994	0.143313	0.143313	1.10444	Up	10.7435	2.99393	0.016949	0.278795	-3.06995
2532	17349283	bridging integrator 1	Bin1	ENSMUSG00000024381	0.229019	0.229019	1.17204	Up	8.48071	2.99362	0.0169569	0.278795	-3.0704
1480	17277504	estrogen related receptor, beta	Esrrb	ENSMUSG00000021255	0.216981	0.216981	1.1623	Up	6.32293	2.99002	0.0170511	0.279309	-3.07577
1901	17301995	carboxypeptidase B2 (plasma)	Cpb2	ENSMUSG00000021999	0.221865	0.221865	1.16624	Up	5.61981	2.98798	0.0171045	0.279657	-3.07881
1435	17273526	Rab40b, member RAS oncogene family	Rab40b	ENSMUSG00000025170	0.187054	0.187054	1.13844	Up	5.70847	2.98794	0.0171055	0.279657	-3.07886
5027	17534887	RIKEN cDNA 1600025M17 gene	1600025M17Rik	ENSMUSG00000085114	0.265741	0.265741	1.20225	Up	8.53188	2.98583	0.0171612	0.279782	-3.08201
1032	17243022	BTB (POZ) domain containing 2	Btbd2	ENSMUSG00000003344	0.151587	0.151587	1.11079	Up	9.34726	2.98515	0.0171791	0.279965	-3.08303
3185	17399112	rho/rac guanine nucleotide exchange factor (GEF) 2	Arhgef2	ENSMUSG00000028059	0.170957	0.170957	1.12581	Up	9.55649	2.98404	0.0172085	0.280112	-3.08468
3140	17394829	ATPase, class II, type 9A	Atp9a	ENSMUSG00000027546	0.154884	0.154884	1.11333	Up	9.392	2.97924	0.0173359	0.28086	-3.09184
4558	17499949	dickkopf homolog 4 (Xenopus laevis)	Dkk4	ENSMUSG00000031535	0.235364	0.235364	1.1772	Up	5.90502	2.97789	0.017372	0.280938	-3.09385
1864	17299893	T cell receptor alpha variable 14D-3-DV8	Trav14d-3-dv8	NA	0.405105	0.405105	1.32419	Up	5.43674	2.97767	0.0173779	0.280938	-3.09418
4661	17506697	ras homolog gene family, member U	Rhou	ENSMUSG00000039960	0.182853	0.182853	1.13513	Up	11.0995	2.97731	0.0173874	0.280938	-3.09471
5077	17538018	Nik related kinase	Nrk	ENSMUSG00000052854	0.12415	0.12415	1.08987	Up	12.4251	2.97615	0.0174186	0.280938	-3.09645
870	17229917	potassium inwardly-rectifying channel, subfamily J, member 9	Kcnj9	ENSMUSG00000038026	0.304897	0.304897	1.23533	Up	5.87774	2.97434	0.0174671	0.280994	-3.09914
2727	17363098	RIKEN cDNA A330040F15 gene	A330040F15Rik	ENSMUSG00000086213	0.177413	0.177413	1.13085	Up	5.77355	2.97427	0.017469	0.280994	-3.09925
5221	17547634	karyopherin (importin) beta 1	Kpnb1	ENSMUSG00000001440	0.133558	0.133558	1.097	Up	10.2777	2.97411	0.0174733	0.280994	-3.09949
4988	17532438	RIKEN cDNA A730085K08 gene	A730085K08Rik	NA	0.324447	0.324447	1.25218	Up	7.01036	2.97151	0.0175434	0.281645	-3.10337
5268	17548502	predicted gene, 19966	Gm19966	NA	0.213992	0.213992	1.15989	Up	7.94728	2.96995	0.0175854	0.28181	-3.10569
3544	17427814	tetratricopeptide repeat domain 4	Ttc4	ENSMUSG00000025413	0.170624	0.170624	1.12555	Up	8.55745	2.96606	0.0176912	0.282485	-3.1115
936	17234800	LSM7 homolog, U6 small nuclear RNA associated (S. cerevisiae)	Lsm7	ENSMUSG00000035215, ENSMUSG00000064317	0.173392	0.173392	1.12771	Up	8.2721	2.96559	0.017704	0.282502	-3.1122
4144	17470074	transmembrane protein 72	Tmem72	ENSMUSG00000048108	0.384588	0.384588	1.30549	Up	6.30645	2.964	0.0177473	0.282502	-3.11457
670	17215115	prothymosin alpha	Ptma	ENSMUSG00000026238	0.182926	0.182926	1.13518	Up	11.6337	2.96384	0.0177516	0.282502	-3.1148
2616	17356741	microRNA 192	Mir192	ENSMUSG00000065523	0.246514	0.246514	1.18634	Up	4.40338	2.96322	0.0177685	0.282662	-3.11572
705	17217247	phosphoinositide-3-kinase, class 2, beta polypeptide	Pik3c2b	ENSMUSG00000026447	0.183607	0.183607	1.13572	Up	8.43772	2.96257	0.0177863	0.282836	-3.1167
3602	17431867	mitochondrial inner membrane organizing system 1	Minos1	ENSMUSG00000050608	0.125511	0.125511	1.09089	Up	7.40934	2.96231	0.0177936	0.282836	-3.11709
2461	17343387	A kinase (PRKA) anchor protein 8-like	Akap8l	ENSMUSG00000002625	0.128321	0.128321	1.09302	Up	8.08074	2.96203	0.0178013	0.282836	-3.11751
3806	17448389	RNA binding motif protein 47	Rbm47	ENSMUSG00000070780	0.146252	0.146252	1.10669	Up	8.57659	2.95796	0.0179132	0.283437	-3.12359
4602	17502499	transcriptional regulator, SIN3B (yeast)	Sin3b	ENSMUSG00000031622	0.268781	0.268781	1.20479	Up	11.009	2.9486	0.0181732	0.285801	-3.13755
774	17222618	RIKEN cDNA 2610017I09 gene	2610017I09Rik	ENSMUSG00000060424	0.148171	0.148171	1.10816	Up	5.20462	2.948	0.01819	0.285855	-3.13844
1043	17243850	PARP1 binding protein	Parpbp	ENSMUSG00000035365	0.290102	0.290102	1.22273	Up	6.3062	2.94728	0.0182102	0.286056	-3.13952
1730	17292891	PDZ and LIM domain 7	Pdlim7	ENSMUSG00000021493	0.305602	0.305602	1.23593	Up	9.08503	2.94613	0.0182424	0.286442	-3.14123
2849	17369368	neuronal calcium sensor 1	Ncs1	ENSMUSG00000062661	0.391698	0.391698	1.31194	Up	6.55857	2.94591	0.0182488	0.286442	-3.14157
4334	17483424	F-box and leucine-rich repeat protein 19	Fbxl19	ENSMUSG00000030811	0.228697	0.228697	1.17178	Up	9.69734	2.94521	0.0182686	0.286442	-3.14262
997	17239744	ribosomal protein S12	Rps12	ENSMUSG00000061983, ENSMUSG00000067038	0.15795	0.15795	1.1157	Up	10.1492	2.94398	0.0183031	0.286589	-3.14445
1774	17296286	granzyme A	Gzma	ENSMUSG00000023132	0.216654	0.216654	1.16204	Up	3.91668	2.94124	0.0183805	0.287357	-3.14853
5023	17534528	X-prolyl aminopeptidase (aminopeptidase P) 2, membrane-bound	Xpnpep2	ENSMUSG00000037005	0.305206	0.305206	1.2356	Up	5.11188	2.94105	0.0183861	0.287357	-3.14883
2677	17359251	cytochrome P450, family 2, subfamily c, polypeptide 65	Cyp2c65	ENSMUSG00000067231	0.290706	0.290706	1.22324	Up	3.28207	2.93962	0.0184264	0.287607	-3.15095
4522	17497326	RIKEN cDNA 5830432E09 gene	5830432E09Rik	ENSMUSG00000097471	0.181424	0.181424	1.134	Up	6.53671	2.93935	0.0184341	0.287607	-3.15136
4085	17466195	mitochondrial ribosomal protein S33	Mrps33	ENSMUSG00000029918	0.163138	0.163138	1.11972	Up	7.44065	2.93792	0.0184747	0.287971	-3.15349
4356	17484832	dopamine receptor D4	Drd4	ENSMUSG00000025496	0.4033	0.4033	1.32253	Up	8.28915	2.93777	0.0184791	0.287971	-3.15371
3747	17443166	syntaxin 1A (brain)	Stx1a	ENSMUSG00000007207	0.15145	0.15145	1.11069	Up	6.44609	2.93705	0.0184996	0.287993	-3.15479
4283	17480620	chordin-like 2	Chrdl2	ENSMUSG00000030732	0.669557	0.669557	1.59058	Up	7.35774	2.9366	0.0185124	0.287993	-3.15546
1138	17251485	aurora kinase B	Aurkb	ENSMUSG00000020897	0.314224	0.314224	1.24334	Up	7.35475	2.93346	0.0186024	0.288197	-3.16016
2725	17363072	olfactory receptor 76	Olfr76	ENSMUSG00000067522	0.286339	0.286339	1.21954	Up	6.14255	2.93239	0.0186332	0.288197	-3.16176
1666	17287891	heterogeneous nuclear ribonucleoprotein K	Hnrnpk	ENSMUSG00000021546	0.237292	0.237292	1.17878	Up	6.73379	2.93121	0.0186671	0.288197	-3.16352
2019	17309113	RIKEN cDNA 1700110M21 gene	1700110M21Rik	ENSMUSG00000042888	0.156039	0.156039	1.11422	Up	5.2332	2.92846	0.0187465	0.288519	-3.16763
4072	17464934	RIKEN cDNA 2610001J05 gene	2610001J05Rik	NA	0.191203	0.191203	1.14172	Up	7.68279	2.92842	0.0187474	0.288519	-3.16768
1736	17293313	growth arrest specific 1	Gas1	ENSMUSG00000052957	0.389632	0.389632	1.31006	Up	7.13031	2.92835	0.0187494	0.288519	-3.16778
3724	17441275	citron	Cit	ENSMUSG00000029516	0.191388	0.191388	1.14186	Up	6.53811	2.92819	0.0187542	0.288519	-3.16803
5271	17548561	histone cluster 4, H4	Hist4h4	ENSMUSG00000096010, ENSMUSG00000067455, ENSMUSG00000064288, ENSMUSG00000069306, ENSMUSG00000069305, ENSMUSG00000060639, ENSMUSG00000060981, ENSMUSG00000069274, ENSMUSG00000061482, ENSMUSG00000060678, ENSMUSG00000069266, ENSMUSG00000060093, ENSMUSG00000091405	0.342923	0.342923	1.26832	Up	7.55806	2.92515	0.0188425	0.289121	-3.17258
1532	17281428	MIS18 binding protein 1	Mis18bp1	ENSMUSG00000047534	0.314603	0.314603	1.24367	Up	6.12938	2.92462	0.0188576	0.289121	-3.17335
2318	17332695	T cell lymphoma invasion and metastasis 2	Tiam2	ENSMUSG00000023800	0.717169	0.717169	1.64395	Up	6.94568	2.92455	0.0188599	0.289121	-3.17347
1137	17251454	CTS telomere maintenance complex component 1	Ctc1	ENSMUSG00000020898	0.184448	0.184448	1.13638	Up	8.51865	2.92386	0.0188799	0.289217	-3.1745
4794	17515729	PR domain containing 10	Prdm10	ENSMUSG00000042496	0.176904	0.176904	1.13046	Up	8.48361	2.92164	0.0189446	0.289241	-3.17781
879	17230945	SET and MYND domain containing 2	Smyd2	ENSMUSG00000026603	0.181376	0.181376	1.13397	Up	10.0139	2.9188	0.0190278	0.289442	-3.18205
4824	17517659	mannosidase, alpha, class 2C, member 1	Man2c1	ENSMUSG00000032295	0.154597	0.154597	1.11311	Up	8.46526	2.91855	0.0190353	0.289442	-3.18243
5224	17547707	predicted gene, 19327	Gm19327	NA	0.184314	0.184314	1.13628	Up	6.42346	2.91819	0.0190459	0.289442	-3.18297
955	17236502	cyclin-dependent kinase 17	Cdk17	ENSMUSG00000020015	0.200391	0.200391	1.14901	Up	9.30197	2.91645	0.019097	0.28961	-3.18557
2894	17373550	transformation related protein 53 inducible protein 11	Trp53i11	ENSMUSG00000068735	0.243206	0.243206	1.18362	Up	11.4208	2.91582	0.0191157	0.28961	-3.18651
4744	17512434	tubulin polymerization-promoting protein family member 3	Tppp3	ENSMUSG00000014846	0.234782	0.234782	1.17673	Up	7.97778	2.91521	0.0191337	0.28961	-3.18742
2531	17349082	predicted gene 3227	Gm3227	NA	0.25088	0.25088	1.18993	Up	5.94538	2.91494	0.0191417	0.28961	-3.18783
1634	17286190	prolactin family 2, subfamily a, member 1	Prl2a1	ENSMUSG00000022886	0.179916	0.179916	1.13282	Up	12.0828	2.91439	0.0191579	0.28961	-3.18865
2562	17352018	RIKEN cDNA 4930465K10 gene	4930465K10Rik	NA	0.149379	0.149379	1.10909	Up	5.32724	2.91148	0.0192441	0.290276	-3.19299
3018	17383905	solute carrier family 25 (mitochondrial carrier, phosphate carrier), member 25	Slc25a25	ENSMUSG00000026819	0.156762	0.156762	1.11478	Up	7.44971	2.911	0.0192586	0.290388	-3.19372
1190	17255663	coatomer protein complex, subunit zeta 2	Copz2	ENSMUSG00000018672	0.219316	0.219316	1.16418	Up	9.71304	2.90879	0.0193241	0.290846	-3.19701
691	17216447	serine (or cysteine) peptidase inhibitor, clade B, member 7	Serpinb7	ENSMUSG00000067001	0.171396	0.171396	1.12615	Up	2.92533	2.90796	0.0193489	0.291077	-3.19825
4901	17524847	erythropoietin receptor	Epor	ENSMUSG00000006235	0.294838	0.294838	1.22675	Up	7.36091	2.90417	0.0194625	0.291761	-3.20391
1713	17291258	histone cluster 1, H2ba	Hist1h2ba	ENSMUSG00000050799	0.211069	0.211069	1.15755	Up	1.73924	2.90377	0.0194747	0.291827	-3.20452
3507	17424119	aquaporin 3	Aqp3	ENSMUSG00000028435	0.192302	0.192302	1.14259	Up	9.50486	2.90356	0.019481	0.291827	-3.20483
4248	17477728	parathyroid hormone 2	Pth2	ENSMUSG00000038300	0.17556	0.17556	1.1294	Up	7.08917	2.90303	0.0194969	0.291854	-3.20562
2947	17378092	BPI fold containing family A, member 6	Bpifa6	ENSMUSG00000078998	0.180208	0.180208	1.13305	Up	4.35259	2.90232	0.0195185	0.291965	-3.20669
2394	17338879	fucosyltransferase 4, pseudogene 1	Fut4-ps1	NA	0.195984	0.195984	1.14551	Up	5.54134	2.90013	0.0195846	0.292531	-3.20997
5197	17546133	FERM and PDZ domain containing 4	Frmpd4	ENSMUSG00000049176	0.194156	0.194156	1.14405	Up	4.9138	2.89922	0.0196119	0.292643	-3.21132
4446	17492268	RIKEN cDNA E430016F16 gene	E430016F16Rik	NA	0.2705	0.2705	1.20623	Up	5.8768	2.89778	0.0196556	0.292643	-3.21347
2018	17308939	protocadherin 8	Pcdh8	ENSMUSG00000036422	0.26585	0.26585	1.20234	Up	6.22166	2.89704	0.0196783	0.292872	-3.21458
3087	17390106	phospholipase A2, group IVD	Pla2g4d	ENSMUSG00000070719	0.531264	0.531264	1.44519	Up	8.18811	2.89609	0.019707	0.292983	-3.21599
3285	17406846	misato homolog 1 (Drosophila)	Msto1	ENSMUSG00000068922	0.161094	0.161094	1.11813	Up	8.62717	2.89573	0.019718	0.293041	-3.21653
1432	17273240	pyrroline-5-carboxylate reductase 1	Pycr1	ENSMUSG00000025140	0.240147	0.240147	1.18111	Up	7.33455	2.89409	0.0197682	0.29307	-3.219
837	17227852	RIKEN cDNA 7530420F21 gene	7530420F21Rik	NA	0.221387	0.221387	1.16585	Up	5.04627	2.89235	0.0198215	0.293209	-3.2216
4341	17484063	NK1 transcription factor related, locus 2 (Drosophila)	Nkx1-2	ENSMUSG00000048528	0.280676	0.280676	1.21476	Up	6.34823	2.8901	0.0198904	0.293402	-3.22495
3468	17421120	caspase 9	Casp9	ENSMUSG00000028914	0.175731	0.175731	1.12954	Up	8.0698	2.88968	0.0199034	0.293402	-3.22559
5127	17541404	E74-like factor 4 (ets domain transcription factor)	Elf4	ENSMUSG00000031103	0.236986	0.236986	1.17853	Up	8.77674	2.88938	0.0199126	0.293402	-3.22604
4463	17493668	ribosomal protein S3	Rps3	ENSMUSG00000030744	0.124928	0.124928	1.09045	Up	9.79101	2.88913	0.0199204	0.293402	-3.22641
2942	17377666	sulfiredoxin 1 homolog (S. cerevisiae)	Srxn1	ENSMUSG00000032802	0.129556	0.129556	1.09396	Up	9.14121	2.88879	0.0199308	0.293402	-3.22692
4352	17484560	olfactory receptor 535	Olfr535	ENSMUSG00000063230	0.329951	0.329951	1.25697	Up	5.56113	2.88869	0.0199339	0.293402	-3.22707
1471	17276864	pleckstrin homology domain containing, family D (with coiled-coil domains) member 1	Plekhd1	ENSMUSG00000066438	0.265942	0.265942	1.20242	Up	7.69743	2.8864	0.0200046	0.293787	-3.23049
3963	17459014	ATP-binding cassette, sub-family G (WHITE), member 2	Abcg2	ENSMUSG00000029802	0.254249	0.254249	1.19271	Up	7.7287	2.88429	0.0200701	0.294145	-3.23366
4456	17493216	malic enzyme 3, NADP(+)-dependent, mitochondrial	Me3	ENSMUSG00000030621	0.208751	0.208751	1.15569	Up	5.61434	2.88085	0.020177	0.294145	-3.2388
2681	17359460	predicted gene, 19424	Gm19424	NA	0.281342	0.281342	1.21533	Up	6.48465	2.8802	0.0201974	0.294145	-3.23977
3739	17442107	anaphase promoting complex subunit 7	Anapc7	ENSMUSG00000029466	0.134071	0.134071	1.09739	Up	7.87811	2.87993	0.0202058	0.294145	-3.24017
2777	17366742	microRNA 466b-2	Mir466b-2	NA	0.198105	0.198105	1.14719	Up	9.85714	2.87918	0.0202291	0.294145	-3.24129
2792	17366796	microRNA 466b-2	Mir466b-2	NA	0.198105	0.198105	1.14719	Up	9.85714	2.87918	0.0202291	0.294145	-3.24129
2795	17366808	microRNA 466b-2	Mir466b-2	NA	0.198105	0.198105	1.14719	Up	9.85714	2.87918	0.0202291	0.294145	-3.24129
2803	17366832	microRNA 466b-2	Mir466b-2	NA	0.198105	0.198105	1.14719	Up	9.85714	2.87918	0.0202291	0.294145	-3.24129
2806	17366844	microRNA 466b-2	Mir466b-2	NA	0.198105	0.198105	1.14719	Up	9.85714	2.87918	0.0202291	0.294145	-3.24129
2812	17366868	microRNA 466b-2	Mir466b-2	NA	0.198105	0.198105	1.14719	Up	9.85714	2.87918	0.0202291	0.294145	-3.24129
3296	17407561	sorting nexin family member 27	Snx27	ENSMUSG00000028136	0.117459	0.117459	1.08482	Up	9.90371	2.8787	0.0202441	0.294145	-3.242
5099	17538974	ubiquitin specific protease 51	Usp51	ENSMUSG00000067215	0.24948	0.24948	1.18878	Up	7.13894	2.87765	0.0202769	0.294145	-3.24357
867	17229665	NADH dehydrogenase (ubiquinone) Fe-S protein 2	Ndufs2	ENSMUSG00000013593	0.170699	0.170699	1.1256	Up	9.93686	2.87759	0.0202789	0.294145	-3.24367
4298	17481378	cholecystokinin B receptor	Cckbr	ENSMUSG00000030898	0.215924	0.215924	1.16145	Up	5.59037	2.87276	0.0204311	0.295416	-3.2509
3258	17405154	mastermind like 3 (Drosophila)	Maml3	ENSMUSG00000061143	0.183069	0.183069	1.1353	Up	10.2884	2.87263	0.0204351	0.295416	-3.25109
4549	17499353	CDC16 cell division cycle 16	Cdc16	ENSMUSG00000038416	0.124327	0.124327	1.09	Up	9.52189	2.87204	0.020454	0.295502	-3.25198
843	17228204	DEAH (Asp-Glu-Ala-His) box polypeptide 9	Dhx9	ENSMUSG00000042699	0.13691	0.13691	1.09955	Up	10.3394	2.87131	0.0204769	0.295616	-3.25306
4353	17484580	olfactory receptor 45	Olfr45	ENSMUSG00000066122	0.262126	0.262126	1.19924	Up	3.69185	2.87129	0.0204776	0.295616	-3.25309
2145	17320457	lipase maturation factor 2	Lmf2	ENSMUSG00000022614	0.180674	0.180674	1.13341	Up	10.3325	2.87044	0.0205046	0.295693	-3.25437
1322	17265319	profilin 1	Pfn1	ENSMUSG00000018293	0.135541	0.135541	1.0985	Up	11.9533	2.87001	0.0205183	0.295693	-3.25501
1348	17267209	BRCA1 interacting protein C-terminal helicase 1	Brip1	ENSMUSG00000034329	0.171356	0.171356	1.12612	Up	5.45653	2.86874	0.0205587	0.295725	-3.25692
3061	17387894	olfactory receptor 1221	Olfr1221	ENSMUSG00000075102	0.324052	0.324052	1.25184	Up	1.98845	2.8683	0.0205725	0.295725	-3.25757
985	17238974	F-box protein 5	Fbxo5	ENSMUSG00000019773	0.148616	0.148616	1.10851	Up	6.26331	2.86773	0.0205908	0.295725	-3.25842
1304	17263511	RAS, dexamethasone-induced 1	Rasd1	ENSMUSG00000049892	0.258884	0.258884	1.19655	Up	8.57094	2.86753	0.0205972	0.295725	-3.25873
3618	17433310	Parkinson disease (autosomal recessive, early onset) 7	Park7	ENSMUSG00000028964	0.167098	0.167098	1.1228	Up	8.31012	2.86744	0.0205999	0.295725	-3.25885
941	17235227	cold inducible RNA binding protein	Cirbp	ENSMUSG00000045193	0.165371	0.165371	1.12145	Up	7.61205	2.86678	0.0206211	0.295725	-3.25985
4192	17473402	isochorismatase domain containing 2a	Isoc2a	ENSMUSG00000086784	0.222188	0.222188	1.1665	Up	6.45353	2.86659	0.020627	0.295725	-3.26013
988	17239113	SAM and SH3 domain containing 1	Sash1	ENSMUSG00000015305	0.150295	0.150295	1.1098	Up	9.39079	2.86656	0.0206281	0.295725	-3.26018
1497	17279014	zinc finger protein 839	Zfp839	ENSMUSG00000021271	0.156518	0.156518	1.11459	Up	8.35839	2.86594	0.0206477	0.2958	-3.26109
4629	17504431	RIKEN cDNA A730028G07 gene	A730028G07Rik	NA	0.264324	0.264324	1.20107	Up	6.93896	2.86317	0.0207366	0.29615	-3.26525
3266	17405827	serine palmitoyltransferase, small subunit B	Sptssb	ENSMUSG00000043461	0.222805	0.222805	1.167	Up	3.99683	2.86088	0.0208102	0.296828	-3.26867
2504	17346898	Rho GTPase activating protein 28	Arhgap28	ENSMUSG00000024043	0.198672	0.198672	1.14764	Up	8.73325	2.85988	0.0208425	0.29697	-3.27017
3562	17429177	cell division cycle 20	Cdc20	ENSMUSG00000006398	0.152652	0.152652	1.11161	Up	7.6788	2.85977	0.020846	0.29697	-3.27034
1238	17259635	tubulin-specific chaperone d	Tbcd	ENSMUSG00000039230	0.182982	0.182982	1.13523	Up	8.75265	2.85948	0.0208554	0.29697	-3.27077
3179	17398368	RIKEN cDNA 4921511C10 gene	4921511C10Rik	NA	0.186275	0.186275	1.13782	Up	5.63072	2.85876	0.0208786	0.29697	-3.27184
4483	17494795	olfactory receptor 488	Olfr488	ENSMUSG00000096465	0.268177	0.268177	1.20429	Up	4.83294	2.85863	0.0208827	0.29697	-3.27204
3094	17390950	centrosomal protein 152	Cep152	ENSMUSG00000068394	0.133344	0.133344	1.09683	Up	6.70406	2.8568	0.0209422	0.296976	-3.27478
1235	17259443	notum pectinacetylesterase homolog (Drosophila)	Notum	ENSMUSG00000042988	0.168925	0.168925	1.12422	Up	5.68975	2.85612	0.0209643	0.297042	-3.2758
4933	17527373	S phase cyclin A-associated protein in the ER	Scaper	ENSMUSG00000034007	0.141912	0.141912	1.10337	Up	9.4966	2.85526	0.020992	0.297294	-3.27708
5142	17542450	Rho GTPase activating protein 4	Arhgap4	ENSMUSG00000031389	0.225126	0.225126	1.16888	Up	6.24163	2.85437	0.0210211	0.297418	-3.27842
2991	17380953	pancreatic progenitor cell differentiation and proliferation factor homolog (zebrafish)RIKEN cDNA 2700038C09 gene	Ppdpf	ENSMUSG00000016344	0.139528	0.139528	1.10154	Up	8.41194	2.85365	0.0210444	0.297418	-3.27949
971	17237787	family with sequence similarity 19, member A2	Fam19a2	ENSMUSG00000044071	0.221281	0.221281	1.16577	Up	4.85307	2.85277	0.0210734	0.297623	-3.28082
1424	17272346	ring finger protein 157	Rnf157	ENSMUSG00000052949	0.190947	0.190947	1.14151	Up	8.61359	2.85165	0.0211097	0.297877	-3.28248
4427	17490960	cytohesin 2	Cyth2	ENSMUSG00000003269	0.137975	0.137975	1.10036	Up	9.73908	2.85082	0.021137	0.29799	-3.28373
3494	17423601	Na+/K+ transporting ATPase interacting 3	Nkain3	ENSMUSG00000055761	0.206506	0.206506	1.15389	Up	5.86888	2.84885	0.0212016	0.298445	-3.28668
2267	17328947	T-box 1	Tbx1	ENSMUSG00000009097	0.226984	0.226984	1.17039	Up	6.8943	2.84721	0.0212554	0.298811	-3.28913
920	17233659	predicted gene, 17455	Gm17455	ENSMUSG00000090439	0.275237	0.275237	1.21019	Up	6.40213	2.84627	0.0212864	0.298815	-3.29054
3252	17404704	predicted gene 3143	Gm3143	NA	0.163258	0.163258	1.11981	Up	5.19858	2.84322	0.0213873	0.299546	-3.29511
2069	17314452	predicted gene, 19442	Gm19442	NA	0.31658	0.31658	1.24537	Up	4.64388	2.84109	0.0214579	0.29956	-3.29829
1542	17281941	glycoprotein hormone beta 5	Gphb5	ENSMUSG00000048982	0.196571	0.196571	1.14597	Up	5.40809	2.84105	0.0214595	0.29956	-3.29836
5227	17547787	high mobility group box 1	Hmgb1	ENSMUSG00000066551	0.171081	0.171081	1.1259	Up	10.4601	2.83854	0.0215431	0.3	-3.30212
3115	17392937	SRY-box containing gene 12	Sox12	ENSMUSG00000051817	0.162861	0.162861	1.11951	Up	6.20977	2.83735	0.0215827	0.300192	-3.30389
4987	17532367	hedgehog acyltransferase-like	Hhatl	ENSMUSG00000032523	0.230054	0.230054	1.17288	Up	6.23133	2.83657	0.021609	0.300272	-3.30507
4434	17491378	E2F transcription factor 8	E2f8	ENSMUSG00000046179	0.223667	0.223667	1.1677	Up	10.1306	2.83476	0.0216696	0.300272	-3.30778
1986	17306816	transglutaminase 1, K polypeptide	Tgm1	ENSMUSG00000022218	0.179057	0.179057	1.13214	Up	10.5089	2.83317	0.021723	0.300453	-3.31015
3600	17431693	chymotrypsin-like elastase family, member 3B	Cela3b	ENSMUSG00000023433	0.249756	0.249756	1.18901	Up	4.24208	2.83269	0.0217393	0.300453	-3.31088
3609	17432423	RIKEN cDNA 6330411D24 gene	6330411D24Rik	NA	0.275051	0.275051	1.21004	Up	5.45868	2.83229	0.0217529	0.300467	-3.31148
1323	17265329	sperm associated antigen 7	Spag7	ENSMUSG00000018287	0.176054	0.176054	1.12979	Up	8.36351	2.83203	0.0217617	0.300467	-3.31187
4410	17489542	secretoglobin, family 2B, member 20	Scgb2b20	ENSMUSG00000094305	0.40678	0.40678	1.32572	Up	3.65469	2.8291	0.0218606	0.301098	-3.31625
3314	17408585	thyroid stimulating hormone, beta subunit	Tshb	ENSMUSG00000027857	0.15529	0.15529	1.11365	Up	5.02918	2.82789	0.0219018	0.301098	-3.31807
4724	17510640	Rho GTPase activating protein 10	Arhgap10	ENSMUSG00000037148	0.136105	0.136105	1.09893	Up	10.9317	2.82713	0.0219274	0.301098	-3.3192
3758	17444593	actin related protein 2/3 complex, subunit 1A	Arpc1a	ENSMUSG00000029621	0.128878	0.128878	1.09344	Up	9.52202	2.827	0.0219318	0.301098	-3.31939
651	17213428	cytochrome P450, family 20, subfamily a, polypeptide 1	Cyp20a1	ENSMUSG00000049439	0.232861	0.232861	1.17516	Up	8.68747	2.82588	0.0219701	0.301272	-3.32108
2712	17361164	RAD9 homolog A	Rad9a	ENSMUSG00000024824, ENSMUSG00000097909	0.160743	0.160743	1.11786	Up	8.45511	2.82525	0.0219915	0.301272	-3.32202
2270	17329056	RIKEN cDNA A930003A15 gene	A930003A15Rik	NA	0.246835	0.246835	1.1866	Up	4.46277	2.82333	0.0220571	0.301612	-3.32489
4959	17529713	U2 snRNP-associated SURP domain containing	U2surp	ENSMUSG00000032407	0.123076	0.123076	1.08905	Up	9.39144	2.82299	0.0220688	0.301612	-3.3254
1107	17249151	mannoside acetylglucosaminyltransferase 4, isoenzyme B	Mgat4b	ENSMUSG00000036620	0.132937	0.132937	1.09652	Up	10.3684	2.82256	0.0220834	0.301612	-3.32604
4417	17490043	RIKEN cDNA 4933421I07 gene	4933421I07Rik	ENSMUSG00000030463	0.246593	0.246593	1.1864	Up	5.45454	2.82222	0.0220951	0.301612	-3.32655
5124	17540982	septin 6	2002-08-31	ENSMUSG00000050379	0.206135	0.206135	1.15359	Up	7.97568	2.82209	0.0220995	0.301612	-3.32675
1905	17302475	immunoresponsive gene 1	Irg1	ENSMUSG00000022126	0.232917	0.232917	1.17521	Up	5.49454	2.81909	0.0222029	0.30168	-3.33125
4274	17479892	heterogeneous nuclear ribonucleoprotein K	Hnrnpk	ENSMUSG00000021546	0.118859	0.118859	1.08588	Up	11.881	2.81875	0.0222144	0.30168	-3.33175
3924	17456506	staphylococcal nuclease and tudor domain containing 1	Snd1	ENSMUSG00000001424	0.127527	0.127527	1.09242	Up	10.7332	2.81816	0.0222348	0.30168	-3.33264
4183	17472760	basic helix-loop-helix family, member e41	Bhlhe41	ENSMUSG00000030256	0.224348	0.224348	1.16825	Up	9.35191	2.818	0.0222404	0.30168	-3.33289
3718	17440633	meningioma 1	Mn1	ENSMUSG00000070576	0.327392	0.327392	1.25474	Up	7.09913	2.81753	0.0222565	0.30168	-3.33358
4786	17515106	phosphodiesterase 4A, cAMP specific	Pde4a	ENSMUSG00000032177	0.171895	0.171895	1.12654	Up	7.69433	2.81747	0.0222587	0.30168	-3.33368
900	17231784	Cbp/p300-interacting transactivator, with Glu/Asp-rich carboxy-terminal domain, 2	Cited2	ENSMUSG00000039910	0.157402	0.157402	1.11528	Up	12.6671	2.81689	0.0222787	0.30168	-3.33455
846	17228471	torsin A interacting protein 1	Tor1aip1	ENSMUSG00000026466	0.125182	0.125182	1.09065	Up	9.74765	2.81664	0.0222873	0.30168	-3.33492
4908	17525395	predicted gene 1113	Gm1113	NA	0.19887	0.19887	1.1478	Up	6.32927	2.81294	0.0224156	0.302486	-3.34046
746	17220866	retinal degeneration 3	Rd3	ENSMUSG00000049353	0.159731	0.159731	1.11708	Up	7.10541	2.81256	0.0224288	0.302504	-3.34103
2154	17321186	olfactory receptor 287	Olfr287	ENSMUSG00000090129	0.236147	0.236147	1.17784	Up	5.24645	2.81208	0.0224454	0.302504	-3.34174
3591	17430945	family with sequence similarity 76, member A	Fam76a	ENSMUSG00000028878	0.113944	0.113944	1.08218	Up	8.9511	2.81156	0.0224636	0.302504	-3.34253
5146	17542925	RIKEN cDNA 5430402E10 gene	5430402E10Rik	ENSMUSG00000044121	0.321224	0.321224	1.24939	Up	2.80853	2.81078	0.022491	0.302504	-3.3437
2697	17360305	expressed sequence AA387883	AA387883	NA	0.294337	0.294337	1.22632	Up	5.24463	2.81063	0.0224962	0.302504	-3.34392
1557	17282664	placental growth factor	Pgf	ENSMUSG00000004791	0.230198	0.230198	1.173	Up	8.6912	2.81031	0.0225072	0.302504	-3.34439
2147	17320553	SH3/ankyrin domain gene 3	Shank3	ENSMUSG00000022623	0.169614	0.169614	1.12476	Up	5.9379	2.81014	0.0225131	0.302504	-3.34465
5098	17538862	structural maintenance of chromosomes 1A	Smc1a	ENSMUSG00000041133	0.140896	0.140896	1.10259	Up	8.23808	2.80825	0.0225794	0.302833	-3.34749
2122	17318210	eukaryotic translation elongation factor 1 delta (guanine nucleotide exchange protein)	Eef1d	ENSMUSG00000055762	0.155944	0.155944	1.11415	Up	8.1228	2.80793	0.0225904	0.302833	-3.34796
2087	17315993	retinoic acid induced 14	Rai14	ENSMUSG00000022246	0.14485	0.14485	1.10562	Up	9.4149	2.80767	0.0225997	0.302833	-3.34835
4205	17474558	excision repair cross-complementing rodent repair deficiency, complementation group 1	Ercc1	ENSMUSG00000003549	0.155876	0.155876	1.1141	Up	9.56632	2.80645	0.0226425	0.303103	-3.35018
630	17211369	interleukin 17A	Il17a	ENSMUSG00000025929	0.157637	0.157637	1.11546	Up	5.22629	2.8052	0.0226864	0.303389	-3.35205
1016	17241672	RIKEN cDNA 4930545H06 gene	4930545H06Rik	NA	0.131399	0.131399	1.09536	Up	3.38086	2.80276	0.0227725	0.303947	-3.35571
3915	17455691	expressed sequence C87414	C87414	ENSMUSG00000070686	0.357073	0.357073	1.28083	Up	2.8996	2.80268	0.0227755	0.303947	-3.35583
2534	17349433	kinesin family member 20A	Kif20a	ENSMUSG00000003779	0.210773	0.210773	1.15731	Up	7.27918	2.80242	0.0227847	0.303947	-3.35622
3230	17402797	centromere protein E	Cenpe	ENSMUSG00000045328	0.174808	0.174808	1.12881	Up	6.62277	2.80029	0.0228602	0.304128	-3.35941
1493	17278398	bradykinin receptor, beta 2	Bdkrb2	ENSMUSG00000021070	0.291902	0.291902	1.22425	Up	7.97088	2.80003	0.0228694	0.304128	-3.3598
4236	17476673	secretoglobin, family 1B, member 27	Scgb1b27	ENSMUSG00000066583	0.286271	0.286271	1.21948	Up	4.78879	2.79953	0.0228873	0.304228	-3.36056
868	17229813	nescient helix loop helix 1	Nhlh1	ENSMUSG00000051251	0.25095	0.25095	1.18999	Up	5.04666	2.79899	0.0229063	0.304228	-3.36136
2330	17333709	non-protein coding RNA 85	Ncrna00085	ENSMUSG00000080316	0.224325	0.224325	1.16823	Up	8.38165	2.79782	0.0229479	0.304393	-3.36311
3908	17455307	caudal type homeobox 2	Cdx2	ENSMUSG00000029646	0.611799	0.611799	1.52816	Up	8.30555	2.79743	0.0229619	0.304393	-3.3637
1579	17284105	exocyst complex component 3-like 4	Exoc3l4	ENSMUSG00000021280	0.214081	0.214081	1.15997	Up	6.95609	2.79739	0.0229633	0.304393	-3.36375
5232	17547869	tyrosine 3-monooxygenase/tryptophan 5-monooxygenase activation protein, zeta polypeptide	Ywhaz	ENSMUSG00000022285	0.187118	0.187118	1.13849	Up	8.73675	2.79477	0.023057	0.304761	-3.36768
4610	17503226	phenylalanyl-tRNA synthetase, alpha subunit	Farsa	ENSMUSG00000003808	0.148721	0.148721	1.10859	Up	8.98498	2.79404	0.0230832	0.305009	-3.36878
3574	17430006	MAP7 domain containing 1	Map7d1	ENSMUSG00000028849	0.146421	0.146421	1.10682	Up	9.30339	2.79328	0.0231105	0.305108	-3.36992
2292	17330967	nuclear factor of kappa light polypeptide gene enhancer in B cells inhibitor, zeta	Nfkbiz	ENSMUSG00000035356	0.196495	0.196495	1.14591	Up	8.06961	2.79184	0.023162	0.305138	-3.37207
4964	17530424	nudix (nucleoside diphosphate linked moiety X)-type motif 16	Nudt16	ENSMUSG00000032565	0.138463	0.138463	1.10073	Up	7.79532	2.79164	0.0231694	0.305138	-3.37238
3870	17452689	arginine/serine-rich coiled-coil 2	Rsrc2	ENSMUSG00000029422	0.208504	0.208504	1.15549	Up	8.39169	2.79134	0.0231801	0.305138	-3.37282
1664	17287437	SUMO-interacting motifs containing 1	Simc1	ENSMUSG00000043183	0.167921	0.167921	1.12344	Up	9.12078	2.79128	0.0231825	0.305138	-3.37292
5228	17547789	fibrillarin	Fbl	ENSMUSG00000046865	0.153967	0.153967	1.11262	Up	6.58021	2.79123	0.0231841	0.305138	-3.37299
2909	17374692	cancer susceptibility candidate 5	Casc5	ENSMUSG00000027326	0.257768	0.257768	1.19563	Up	7.06453	2.79044	0.0232127	0.305335	-3.37418
2551	17351082	phosphodiesterase 6A, cGMP-specific, rod, alpha	Pde6a	ENSMUSG00000024575	0.189242	0.189242	1.14016	Up	5.23687	2.78861	0.0232787	0.305595	-3.37692
2609	17356356	Ras and Rab interactor 1	Rin1	ENSMUSG00000024883	0.205907	0.205907	1.15341	Up	7.73853	2.78661	0.0233512	0.306045	-3.37991
1923	17303041	predicted gene 3173	Gm3173	ENSMUSG00000094132, ENSMUSG00000079383, ENSMUSG00000094825, ENSMUSG00000096629	0.247676	0.247676	1.18729	Up	6.36443	2.7859	0.0233769	0.306045	-3.38098
2092	17316207	triple functional domain (PTPRF interacting)	Trio	ENSMUSG00000022263	0.13361	0.13361	1.09704	Up	9.42004	2.7849	0.0234133	0.306105	-3.38248
3599	17431478	grainyhead-like 3 (Drosophila)	Grhl3	ENSMUSG00000037188	0.274938	0.274938	1.20994	Up	6.57578	2.78406	0.0234438	0.306218	-3.38373
4612	17503275	retbindin	Rtbdn	ENSMUSG00000048617	0.174821	0.174821	1.12882	Up	5.79539	2.78393	0.0234487	0.306218	-3.38393
2078	17315200	keratin 7	Krt7	ENSMUSG00000023039	0.189007	0.189007	1.13998	Up	8.30499	2.78207	0.0235167	0.306339	-3.38673
2415	17341170	predicted gene 5091	Gm5091	ENSMUSG00000097624	0.212047	0.212047	1.15833	Up	5.54111	2.77947	0.0236119	0.306561	-3.39062
4425	17490791	small nuclear ribonucleoprotein 70 (U1)	Snrnp70	ENSMUSG00000063511	0.176222	0.176222	1.12992	Up	10.1402	2.77898	0.0236298	0.306561	-3.39135
1222	17257906	mitogen-activated protein kinase kinase 6	Map2k6	ENSMUSG00000020623	0.283371	0.283371	1.21704	Up	8.05726	2.77779	0.0236734	0.306561	-3.39313
4590	17501839	transmembrane protein 161A	Tmem161a	ENSMUSG00000002342	0.168827	0.168827	1.12414	Up	8.59764	2.77778	0.0236739	0.306561	-3.39315
3648	17435920	elastin microfibril interfacer 1	Emilin1	ENSMUSG00000029163	0.267001	0.267001	1.2033	Up	8.73927	2.777	0.0237027	0.306561	-3.39432
2966	17379128	serine/arginine-rich splicing factor 6	Srsf6	ENSMUSG00000016921	0.142287	0.142287	1.10365	Up	9.55877	2.77693	0.023705	0.306561	-3.39442
1343	17266844	predicted gene 12575	Gm12575	NA	0.299268	0.299268	1.23052	Up	4.73036	2.77674	0.0237122	0.306561	-3.39471
3808	17448444	ubiquitin carboxy-terminal hydrolase L1	Uchl1	ENSMUSG00000029223	0.195539	0.195539	1.14515	Up	5.58803	2.77595	0.0237413	0.306649	-3.39589
4575	17500832	FAT tumor suppressor homolog 1 (Drosophila)	Fat1	ENSMUSG00000070047	0.136401	0.136401	1.09916	Up	10.0901	2.77492	0.0237792	0.306851	-3.39743
2178	17323013	MKL/myocardin-like 2	Mkl2	ENSMUSG00000009569	0.120364	0.120364	1.08701	Up	10.6177	2.77369	0.023825	0.307154	-3.39928
1469	17276642	fucosyltransferase 8	Fut8	ENSMUSG00000021065	0.115861	0.115861	1.08362	Up	10.548	2.77282	0.023857	0.307266	-3.40058
[truncated: 687 more rows]
